# Supplementary material for: Genes of the pig, Sus scrofa, reconstructed with EvidentialGene
Source: PeerJ. 2019 Feb 1;7:e6374. doi: 10.7717/peerj.6374 (PMC6361002; doi:10.7717/peerj.6374)
Supplement: Supplemental Information 1 — Columns include gene ids of BUSCO_ID, Evigene_ID, and NCBI RefSeq ID. Other columns: Cmp, the qualitative comparison (evgain, same, evloss) of alignment difference; Diff, numeric difference in alignment score to conserved protein; dEvg-Ncb, the two alignment scores; BC, the BUSCO complete/fragment/missing quality score; and Product_Name, the vertebrate protein product. [file peerj-07-6374-s001.xlsx]

## Sheet: Sheet 1
Supplemental Table 1. Conserved Vertebrate Genes Recovered for Pig Evigene vs NCBI
BUSCO_ID	Evigene_ID	Cmp	Diff	dEvg-Ncb	NCBI_ID	BC	Product_Name
EOG090B007C	Susscr4EVm000357t7	same	0	1672-1672	ncbi:XP_013839891.1	Full	1-phosphatidylinositol 3-phosphate 5-kinase
EOG090B010A	Susscr4EVm001543t2	same	1	923-922	ncbi:XP_020953421.1	Full	1-phosphatidylinositol 4,5-bisphosphate phosphodiesterase beta-2
EOG090B03WQ	Susscr4EVm000278t10	same	0	1425-1425	ncbi:XP_020929664.1	Full	1-phosphatidylinositol 4,5-bisphosphate phosphodiesterase epsilon-1
EOG090B01DX	Susscr4EVm001510t24	same	0	854-854	ncbi:XP_003131380.1	Full	116 kDa U5 small nuclear ribonucleoprotein component
EOG090B0B6P	Susscr4EVm011522t7	evgain	11	226-215	ncbi:XP_003124458.2	Full	18S rRNA (guanine-N(7))-methyltransferase
EOG090B08RF	Susscr4EVm007214t10	evgain	32	438-406	ncbi:XP_020952492.1	Full	2-(3-amino-3-carboxypropyl)histidine synthase subunit 2
EOG090B08A5	Susscr4EVm011052t2	evgain	49	309-260	ncbi:XP_013839406.2	Full/Frag	2-amino-3-carboxymuconate-6-semialdehyde decarboxylase
EOG090B04QH	Susscr4EVm006690t1	evgain	14	493-479	ncbi:NP_001302591.1	Full	2-hydroxyacylsphingosine 1-beta-galactosyltransferase precursor
EOG090B09TJ	Susscr4EVm011689t1	same	0	229-229	ncbi:XP_003483483.2	Full	2-methoxy-6-polyprenyl-1,4-benzoquinol methylase, mitochondrial precursor
EOG090B08N6	Susscr4EVm010620t6	same	0	242-242	ncbi:XP_001928599.1	Full	2-oxoglutarate and iron-dependent oxygenase domain-containing protein 2
EOG090B01Q1	Susscr4EVm002745t19	same	0	768-768	ncbi:XP_020920651.1	Full	2-oxoglutarate dehydrogenase E1 component DHKTD1, mitochondrial
EOG090B05OQ	Susscr4EVm007175t1	evgain	40	434-394	ncbi:XP_013837544.1	Full	2-phosphoxylose phosphatase 1
EOG090B0A19	Susscr4EVm011779t1	same	0	259-259	ncbi:NP_001177161.2	Full	2,4-dienoyl-CoA reductase, mitochondrial precursor
EOG090B04VC	Susscr4EVm009428t16	same	0	337-337	ncbi:XP_003131468.2	Full	2',3'-cyclic-nucleotide 3'-phosphodiesterase
EOG090B06HF	Susscr4EVm006092t25	evgain	30	358-328	ncbi:XP_003122857.1	Full	26S protease regulatory subunit 6A
EOG090B01TS	Susscr4EVm002465t1	evgain	18	845-827	ncbi:XP_001925937.3	Full	26S proteasome non-ATPase regulatory subunit 1
EOG090B05VB	Susscr4EVm008862t1	same	0	422-422	ncbi:XP_003483009.1	Full	26S proteasome non-ATPase regulatory subunit 12
EOG090B09ZO	Susscr4EVm013234t2	same	0	239-239	ncbi:XP_003359584.2	Full	26S proteasome non-ATPase regulatory subunit 14
EOG090B022F	Susscr4EVm002428t21	evgain	33	789-756	ncbi:NP_001230406.1	Full	26S proteasome non-ATPase regulatory subunit 2
EOG090B05KM	Susscr4EVm007131t11	evgain	20	464-444	ncbi:XP_020923822.1	Full	26S proteasome non-ATPase regulatory subunit 5
EOG090B066V	Susscr4EVm003135t74	evgain	10	355-345	ncbi:XP_020924841.1	Full	26S proteasome non-ATPase regulatory subunit 6
EOG090B0B4Z	Susscr4EVm010171t2	evgain	11	251-240	ncbi:XP_020949519.1	Full	26S proteasome non-ATPase regulatory subunit 7
EOG090B0HWD	Susscr4EVm015490t1	same	0	182-182	ncbi:XP_003132922.1	Full	26S proteasome non-ATPase regulatory subunit 9
EOG090B0EQZ	Susscr4EVm017953t7	same	0	127-127	ncbi:XP_003482233.2	Full	28S ribosomal protein S10, mitochondrial
EOG090B0IJ7	Susscr4EVm017934t25	same	0	112-112	ncbi:NP_001231457.1	Full	28S ribosomal protein S11, mitochondrial
EOG090B0CW2	Susscr4EVm003463t31	same	0	202-202	ncbi:XP_013849409.1	Full	28S ribosomal protein S2, mitochondrial
EOG090B0ETS	Susscr4EVm015262t5	evgain	10	163-153	ncbi:XP_003358580.2	Full	28S ribosomal protein S25, mitochondrial
EOG090B0GKM	Susscr4EVm013727t35	evgain	15	98-83	ncbi:XP_001924843.2	Full	28S ribosomal protein S26, mitochondrial
EOG090B075R	Susscr4EVm008964t7	evgain	22	287-265	ncbi:XP_020932387.1	Full	28S ribosomal protein S27, mitochondrial
EOG090B082E	Susscr4EVm007698t2	evgain	29	366-337	ncbi:XP_020945368.1	Full	28S ribosomal protein S29, mitochondrial
EOG090B0EC1	Susscr4EVm009363t5	same	0	249-249	ncbi:XP_001926138.3	Full	28S ribosomal protein S31, mitochondrial
EOG090B08L2	Susscr4EVm011252t2	same	0	252-252	ncbi:NP_001231856.1	Full	28S ribosomal protein S35, mitochondrial precursor
EOG090B0ARV	Susscr4EVm003125t1	evgain	23	339-316	ncbi:NP_001231482.1	Full	28S ribosomal protein S5, mitochondrial
EOG090B0DDC	Susscr4EVm008561t6	same	0	207-207	ncbi:XP_003131254.1	Full	28S ribosomal protein S7, mitochondrial
EOG090B0A2Z	Susscr4EVm009652t3	evgain	19	233-214	ncbi:NP_001231870.1	Full	3-hydroxyanthranilate 3,4-dioxygenase
EOG090B06SU	Susscr4EVm009340t1	same	0	331-331	ncbi:XP_020931922.1	Full	3-hydroxyisobutyryl-CoA hydrolase, mitochondrial
EOG090B08K4	Susscr4EVm006877t68	same	0	264-264	ncbi:XP_001925948.1	Full	3-ketodihydrosphingosine reductase precursor
EOG090B0BWG	Susscr4EVm011546t3	same	0	199-199	ncbi:XP_003134204.5	Full	3-oxo-5-alpha-steroid 4-dehydrogenase 1
EOG090B08GK	Susscr4EVm011125t1	same	8	282-274	ncbi:XP_020930691.1	Full	3'-5' exoribonuclease 1
EOG090B0A6K	Susscr4EVm011523t10	evgain	28	303-275	ncbi:XP_005656837.1	Full	3'(2'),5'-bisphosphate nucleotidase 1
EOG090B0C20	Susscr4EVm013854t1	same	0	158-158	ncbi:XP_003131579.1	Full	39S ribosomal protein L10, mitochondrial precursor
EOG090B0EDJ	Susscr4EVm021389t2	same	0	156-156	ncbi:NP_001230344.1	Full	39S ribosomal protein L13, mitochondrial
EOG090B0GDC	Susscr4EVm014494t1	same	0	117-117	ncbi:XP_001929596.1	Full	39S ribosomal protein L14, mitochondrial
EOG090B09SV	Susscr4EVm011562t1	same	0	268-268	ncbi:NP_001230457.1	Full	39S ribosomal protein L15, mitochondrial
EOG090B0AKC	Susscr4EVm009995t11	evgain	11	237-226	ncbi:XP_003354803.2	Full	39S ribosomal protein L19, mitochondrial
EOG090B0FNH	Susscr4EVm001567t138	evgain	127	127-0	na	Full/Miss	39S ribosomal protein L21, mitochondrial
EOG090B0DE4	Susscr4EVm001627t16	same	0	150-150	ncbi:XP_020932363.1	Full	39S ribosomal protein L22, mitochondrial
EOG090B0G5K	Susscr4EVm013578t3	same	0	117-117	ncbi:XP_003483058.1	Full	39S ribosomal protein L27, mitochondrial
EOG090B0CTS	Susscr4EVm008893t8	evgain	42	278-236	ncbi:XP_003124744.1	Full	39S ribosomal protein L28, mitochondrial
EOG090B08LA	Susscr4EVm005231t3	same	0	194-194	ncbi:XP_001925073.2	Full	39S ribosomal protein L3, mitochondrial
EOG090B0H6C	Susscr4EVm018968t6	same	0	130-130	ncbi:XP_003360256.3	Full	39S ribosomal protein L32, mitochondrial precursor
EOG090B0GSS	Susscr4EVm015453t3	same	5	151-146	ncbi:XP_003124984.1	Full	39S ribosomal protein L35, mitochondrial
EOG090B07JY	Susscr4EVm009229t21	same	0	274-274	ncbi:XP_020952251.1	Full	39S ribosomal protein L37, mitochondrial
EOG090B06RN	Susscr4EVm008824t3	same	0	339-339	ncbi:XP_003131236.1	Full	39S ribosomal protein L38, mitochondrial
EOG090B0A0M	Susscr4EVm009855t13	evgain	10	258-248	ncbi:XP_003132793.4	Full	39S ribosomal protein L39, mitochondrial
EOG090B0GW2	Susscr4EVm001621t27	evgain	14	147-133	ncbi:NP_001230488.1	Full	39S ribosomal protein L40, mitochondrial
EOG090B0BFB	Susscr4EVm012390t3	same	0	242-242	ncbi:NP_001230334.1	Full	39S ribosomal protein L44, mitochondrial
EOG090B0B3J	Susscr4EVm012654t8	same	0	211-211	ncbi:XP_020922738.1	Full	39S ribosomal protein L45, mitochondrial
EOG090B09ZA	Susscr4EVm014118t1	same	0	183-183	ncbi:XP_003121908.1	Full	39S ribosomal protein L46, mitochondrial
EOG090B07MS	Susscr4EVm009462t1	same	0	335-335	ncbi:XP_020932606.1	Full	39S ribosomal protein S30, mitochondrial
EOG090B04U6	Susscr4EVm007840t1	same	0	425-425	ncbi:NP_999428.1	Full	4-aminobutyrate aminotransferase, mitochondrial
EOG090B0ANN	Susscr4EVm008378t16	same	0	251-251	ncbi:XP_003129405.2	Full	4-hydroxybenzoate polyprenyltransferase, mitochondrial
EOG090B079L	Susscr4EVm006092t12	same	0	373-373	ncbi:XP_003122858.5	Full	43 kDa receptor-associated protein of the synapse
EOG090B08Y2	Susscr4EVm000592t15	same	0	304-304	ncbi:XP_003356156.1	Full	45 kDa calcium-binding protein
EOG090B0CT3	Susscr4EVm014607t11	evgain	19	181-162	ncbi:XP_020942200.1	Full	5-demethoxyubiquinone hydroxylase, mitochondrial
EOG090B05RT	Susscr4EVm007125t3	same	0	404-404	ncbi:XP_003135572.1	Full	55 kDa erythrocyte membrane protein
EOG090B05GI	Susscr4EVm005689t8	same	0	426-426	ncbi:XP_003127605.2	Full	6-phosphogluconate dehydrogenase, decarboxylating
EOG090B04NT	Susscr4EVm004351t2	evgain	485	485-0	na	Full/Miss	60 kDa SS-A/Ro ribonucleoprotein
EOG090B059X	Susscr4EVm006811t3	same	4	451-447	ncbi:XP_020925402.1	Full	60S ribosomal export protein NMD3
EOG090B05DD	Susscr4EVm004756t7	evgain	13	437-424	ncbi:XP_020938301.1	Full	7-dehydrocholesterol reductase
EOG090B0IFH	Susscr4EVm013564t4	evgain	17	157-140	ncbi:NP_001231497.1	Full	7,8-dihydro-8-oxoguanine triphosphatase
EOG090B05CE	Susscr4EVm003401t7	evgain	11	506-495	ncbi:XP_020936804.1	Full	72 kDa inositol polyphosphate 5-phosphatase
EOG090B02RS	Susscr4EVm003508t6	same	0	500-500	ncbi:NP_999357.2	Full	72 kDa type IV collagenase preproprotein
EOG090B03QA	Susscr4EVm005206t13	same	6	557-551	ncbi:XP_001927830.4	Full	78 kDa glucose-regulated protein precursor
EOG090B02FI	Susscr4EVm002717t6	same	0	598-598	ncbi:XP_020926523.1	Full	A disintegrin and metalloproteinase with thrombospondin motifs 5
EOG090B023P	Susscr4EVm002687t161	evgain	12	218-206	ncbi:NP_001191702.1	Full	A-kinase anchor protein 1, mitochondrial
EOG090B00AI	Susscr4EVm000451t92	same	0	1629-1629	ncbi:XP_020921282.1	Full	A-kinase anchor protein 11
EOG090B00JZ	Susscr4EVm000637t1	same	3	1232-1229	ncbi:XP_020930542.1	Full	A-kinase anchor protein SPHKAP
EOG090B08AF	Susscr4EVm010290t1	same	0	324-324	ncbi:XP_001929437.1	Full	abscission/NoCut checkpoint regulator
EOG090B065U	Susscr4EVm007928t1	evgain	27	385-358	ncbi:XP_003127785.2	Full	acid sphingomyelinase-like phosphodiesterase 3b precursor
EOG090B07G6	Susscr4EVm010603t1	same	0	272-272	ncbi:NP_001129432.1	Full	actin-binding Rho-activating protein
EOG090B06J5	Susscr4EVm009851t1	same	0	380-380	ncbi:XP_003353540.1	Full	actin-related protein 10
EOG090B06IR	Susscr4EVm009672t2	evgain	13	357-344	ncbi:XP_003355720.1	Full	actin-related protein 6
EOG090B03U3	Susscr4EVm005294t1	same	0	572-572	ncbi:XP_001929084.3	Full	actin-related protein 8
EOG090B04HO	Susscr4EVm006019t1	same	0	464-464	ncbi:XP_020949472.1	Full	activating signal cointegrator 1
EOG090B099G	Susscr4EVm008397t6	same	1	314-313	ncbi:NP_001231012.1	Full	activating signal cointegrator 1 complex subunit 1
EOG090B059G	Susscr4EVm000444t17	evloss	-45	855-900	ncbi:XP_005664117.1	Full	activating transcription factor 7-interacting protein 1
EOG090B0IZ2	Susscr4EVm001010t29	same	4	110-106	ncbi:XP_003126056.1	Full	active regulator of SIRT1
EOG090B0579	Susscr4EVm005300t22	same	6	462-456	ncbi:XP_020949287.1	Full	acyl-CoA synthetase family member 3, mitochondrial precursor
EOG090B03A1	Susscr4EVm004202t2	same	0	532-532	ncbi:XP_003481811.2	Full	acyl-CoA synthetase short-chain family member 3, mitochondrial precursor
EOG090B07FH	Susscr4EVm007556t3	same	7	355-348	ncbi:XP_003357646.2	Full	acyl-CoA:lysophosphatidylglycerol acyltransferase 1
EOG090B0JBN	Susscr4EVm009490t9	same	0	113-113	ncbi:NP_001231908.1	Full	acyl-coenzyme A thioesterase 13
EOG090B0BRE	Susscr4EVm011764t3	same	2	205-203	ncbi:XP_001928924.1	Full	acyl-coenzyme A thioesterase 8
EOG090B06JD	Susscr4EVm007722t2	same	0	354-354	ncbi:XP_005673555.2	Full	acyl-coenzyme A thioesterase 9, mitochondrial
EOG090B07GB	Susscr4EVm006585t17	same	0	373-373	ncbi:NP_001137171.1	Full	acylglycerol kinase, mitochondrial
EOG090B04FN	Susscr4EVm006258t5	same	0	326-326	ncbi:XP_020952407.1	Full	adenine DNA glycosylase
EOG090B006Z	Susscr4EVm000136t17	same	3	1854-1851	ncbi:NP_001193359.1	Full	adenomatous polyposis coli protein
EOG090B07SF	Susscr4EVm007874t1	same	0	319-319	ncbi:XP_001928842.3	Full	adenosine 3'-phospho 5'-phosphosulfate transporter 2
EOG090B09B3	Susscr4EVm010631t2	evgain	33	353-320	ncbi:XP_005659746.1	Full	adenosine deaminase-like protein
EOG090B06TU	Susscr4EVm008646t1	same	0	323-323	ncbi:XP_003359183.1	Full	adenosine monophosphate-protein transferase FICD
EOG090B0ABH	Susscr4EVm008106t1	same	0	262-262	ncbi:XP_020921944.1	Full	adenosine receptor A2b
EOG090B0E60	Susscr4EVm012583t8	same	0	173-173	ncbi:XP_020951501.1	Full	adenylate kinase 2, mitochondrial
EOG090B00TE	Susscr4EVm001149t8	evgain	20	970-950	ncbi:XP_020956719.1	Full	adhesion G protein-coupled receptor A3
EOG090B00F6	Susscr4EVm000836t1	same	-3	1310-1313	ncbi:XP_020928492.1	Full	adhesion G protein-coupled receptor B3
EOG090B06WK	Susscr4EVm007704t3	same	0	416-416	ncbi:XP_020954758.1	Full	ADP-dependent glucokinase precursor
EOG090B04Y9	Susscr4EVm006310t1	evgain	26	493-467	ncbi:NP_001231481.1	Full	ADP-ribosylation factor GTPase-activating protein 2
EOG090B0ESA	Susscr4EVm022779t2	same	0	166-166	ncbi:NP_001026954.1	Full	ADP-ribosylation factor-like protein 1
EOG090B0B8Q	Susscr4EVm008599t1	evgain	17	326-309	ncbi:XP_020926392.1	Full	ADP-ribosylation factor-like protein 13B
EOG090B0DLV	Susscr4EVm005020t63	same	0	183-183	ncbi:XP_020934036.1	Full	ADP-ribosylation factor-related protein 1
EOG090B09KP	Susscr4EVm014001t2	same	0	234-234	ncbi:NP_001230392.1	Full	AKT-interacting protein
EOG090B043L	Susscr4EVm002974t63	same	0	449-449	ncbi:XP_003355451.1	Full	aladin
EOG090B05DQ	Susscr4EVm008240t1	same	0	458-458	ncbi:XP_020943280.1	Full	aldehyde dehydrogenase family 8 member A1
EOG090B07YG	Susscr4EVm010366t2	same	0	286-286	ncbi:NP_999571.1	Full	aldose 1-epimerase
EOG090B0BGR	Susscr4EVm013058t1	same	1	213-212	ncbi:XP_001926946.3	Full	alkaline ceramidase 2
EOG090B0AC6	Susscr4EVm012706t2	same	0	245-245	ncbi:XP_020918213.1	Full	alkaline ceramidase 3
EOG090B031P	Susscr4EVm004630t1	same	-1	555-556	ncbi:XP_003357321.2	Full	alkylated DNA repair protein alkB homolog 8
EOG090B03H2	Susscr4EVm004918t4	same	0	541-541	ncbi:XP_020930787.1	Full	alkyldihydroxyacetonephosphate synthase, peroxisomal
EOG090B0BJW	Susscr4EVm001890t9	same	3	262-259	ncbi:XP_003121791.5	Full	alpha- and gamma-adaptin-binding protein p34
EOG090B09JN	Susscr4EVm009846t3	same	0	356-356	ncbi:NP_001094499.1	Full	alpha-1,3/1,6-mannosyltransferase ALG2
EOG090B02C7	Susscr4EVm004197t1	same	-6	671-677	ncbi:XP_020930843.1	Full	alpha-1,6-mannosylglycoprotein 6-beta-N-acetylglucosaminyltransferase A
EOG090B06EY	Susscr4EVm008658t5	same	0	300-300	ncbi:NP_001116544.1	Full	alpha-1A adrenergic receptor
EOG090B0979	Susscr4EVm002777t43	evgain	64	304-240	ncbi:NP_001106907.1	Full	alpha-2-macroglobulin receptor-associated protein precursor
EOG090B02JR	Susscr4EVm003495t19	evgain	37	541-504	ncbi:XP_013833946.2	Full	alpha-adducin
EOG090B04VM	Susscr4EVm006411t11	same	0	419-419	ncbi:XP_013850523.2	Full	alpha-aminoadipic semialdehyde dehydrogenase
EOG090B01GE	Susscr4EVm002663t3	evgain	13	851-838	ncbi:NP_001231829.1	Full	alpha-aminoadipic semialdehyde synthase, mitochondrial
EOG090B0EX3	Susscr4EVm018311t2	same	-2	155-157	ncbi:XP_020924949.1	Full	alpha-crystallin B chain
EOG090B0ALW	Susscr4EVm012126t11	same	0	214-214	ncbi:XP_003353938.2	Full	alpha-ketoglutarate-dependent dioxygenase alkB homolog 3
EOG090B0CM0	Susscr4EVm004966t26	evgain	22	212-190	ncbi:XP_003481043.1	Full	alpha-ketoglutarate-dependent dioxygenase alkB homolog 4
EOG090B07LJ	Susscr4EVm007188t1	same	3	339-336	ncbi:NP_001106162.1	Full	alpha-ketoglutarate-dependent dioxygenase FTO
EOG090B03O7	Susscr4EVm003894t4	evgain	22	553-531	ncbi:XP_020956511.1	Full	alpha-L-iduronidase precursor
EOG090B01DL	Susscr4EVm001919t2	evgain	16	860-844	ncbi:XP_001924224.1	Full	alpha-mannosidase 2C1
EOG090B07EB	Susscr4EVm005237t13	evgain	46	380-334	ncbi:XP_003133921.2	Full	alpha-methylacyl-CoA racemase
EOG090B00BC	Susscr4EVm000336t1	same	0	341-341	ncbi:XP_001926005.5	Full	alpha-protein kinase 2
EOG090B0CN0	Susscr4EVm011387t6	same	0	198-198	ncbi:XP_020944969.1	Full	alpha-tocopherol transfer protein
EOG090B086K	Susscr4EVm012043t1	same	0	286-286	ncbi:XP_001927029.1	Full	alpha-tocopherol transfer protein-like
EOG090B099M	Susscr4EVm012253t1	same	0	229-229	ncbi:XP_003126788.1	Full	ALX homeobox protein 1
EOG090B04NY	Susscr4EVm000757t25	same	0	381-381	ncbi:XP_003482444.1	Full	amidophosphoribosyltransferase precursor
EOG090B09QL	Susscr4EVm011823t2	same	0	232-232	ncbi:NP_001231485.1	Full	aminoacyl tRNA synthase complex-interacting multifunctional protein 2
EOG090B045C	Susscr4EVm002642t2	same	1	415-414	ncbi:NP_001231132.1	Full	amphiphysin
EOG090B062Y	Susscr4EVm009253t1	evgain	16	352-336	ncbi:NP_001230272.1	Full	AMSH-like protease
EOG090B02YW	Susscr4EVm003899t7	same	0	565-565	ncbi:XP_020918816.1	Full	amyloid-like protein 2 precursor
EOG090B0BUW	Susscr4EVm011825t3	same	0	227-227	ncbi:XP_003361242.1	Full	AN1-type zinc finger protein 1
EOG090B02TJ	Susscr4EVm004215t1	same	0	483-483	ncbi:NP_001289601.1	Full	AN1-type zinc finger protein 4
EOG090B0ATK	Susscr4EVm011124t10	same	0	255-255	ncbi:XP_003355851.3	Full	anamorsin
EOG090B0K4P	Susscr4EVm107052t1	same	0	99-99	ncbi:NP_001177154.1	Full	anaphase-promoting complex subunit 16
EOG090B027J	Susscr4EVm002669t2	same	0	658-658	ncbi:XP_020936828.1	Full	anaphase-promoting complex subunit 2
EOG090B04ME	Susscr4EVm006314t5	evgain	15	534-519	ncbi:XP_020928493.1	Full	anaphase-promoting complex subunit 7
EOG090B07DP	Susscr4EVm003287t7	same	2	371-369	ncbi:XP_020931859.1	Full	angio-associated migratory cell protein
EOG090B03P0	Susscr4EVm004548t4	same	5	530-525	ncbi:XP_003123763.1	Full	angiogenic factor with G patch and FHA domains 1
EOG090B06NB	Susscr4EVm010566t2	same	0	296-296	ncbi:XP_003129852.1	Full	angiopoietin-related protein 5 precursor
EOG090B02RR	Susscr4EVm003590t1	evloss	-14	627-641	ncbi:NP_001116542.1	Full	angiotensin-converting enzyme 2 precursor
EOG090B06P6	Susscr4EVm007311t3	same	0	371-371	ncbi:XP_020929649.1	Full	angiotensinogen preproprotein
EOG090B02GB	Susscr4EVm002355t4	same	0	809-809	ncbi:NP_001121934.1	Full	ankycorbin
EOG090B0583	Susscr4EVm005550t14	evgain	17	444-427	ncbi:XP_005669878.1	Full	ankyrin repeat and BTB/POZ domain-containing protein 1
EOG090B01U6	Susscr4EVm002326t3	same	1	774-773	ncbi:XP_020929597.1	Full	ankyrin repeat and LEM domain-containing protein 2
EOG090B038O	Susscr4EVm004950t4	evgain	9	526-517	ncbi:XP_020942331.1	Full	ankyrin repeat and SAM domain-containing protein 3
EOG090B02JZ	Susscr4EVm003090t1	same	0	714-714	ncbi:XP_013849154.1	Full	ankyrin repeat and SAM domain-containing protein 6
EOG090B046W	Susscr4EVm007193t1	evgain	10	463-453	ncbi:NP_001191971.1	Full	ankyrin repeat and SOCS box protein 3
EOG090B0720	Susscr4EVm006943t4	same	4	361-357	ncbi:NP_001093407.1	Full	ankyrin repeat and SOCS box protein 6
EOG090B08KX	Susscr4EVm012800t4	same	0	245-245	ncbi:XP_003121694.1	Full	ankyrin repeat and SOCS box protein 7
EOG090B04ML	Susscr4EVm004259t2	same	0	452-452	ncbi:XP_001925674.3	Full	ankyrin repeat and zinc finger domain-containing protein 1
EOG090B04KA	Susscr4EVm003589t6	evgain	25	510-485	ncbi:XP_003132979.2	Full	ankyrin repeat domain-containing protein 13A
EOG090B08RG	Susscr4EVm010800t8	same	0	324-324	ncbi:XP_003357826.1	Full	ankyrin repeat domain-containing protein 16
EOG090B0CW9	Susscr4EVm014220t2	evgain	18	218-200	ncbi:NP_001230285.1	Full	ankyrin repeat domain-containing protein 46
EOG090B0BI8	Susscr4EVm013582t1	same	0	258-258	ncbi:XP_003129292.1	Full	AP-1 complex-associated regulatory protein
EOG090B0596	Susscr4EVm004116t1	same	0	619-619	ncbi:XP_013843586.1	Full	AP-4 complex subunit beta-1
EOG090B0FJ6	Susscr4EVm044467t1	evgain	10	141-131	ncbi:NP_001230426.1	Full	AP-4 complex subunit sigma-1
EOG090B06BW	Susscr4EVm006832t2	same	0	401-401	ncbi:XP_001927818.1	Full	AP-5 complex subunit mu-1
EOG090B024C	Susscr4EVm003364t1	same	8	682-674	ncbi:NP_001231701.1	Full	AP-5 complex subunit zeta-1
EOG090B07E9	Susscr4EVm001837t1	same	-1	501-502	ncbi:XP_005657869.1	Full	APC membrane recruitment protein 1
EOG090B04H7	Susscr4EVm006115t4	evgain	26	553-527	ncbi:XP_005671308.2	Full	APOBEC1 complementation factor
EOG090B051I	Susscr4EVm006454t2	same	0	441-441	ncbi:XP_003122904.1	Full	apoptosis inhibitor 5
EOG090B01A7	Susscr4EVm003431t14	same	0	812-812	ncbi:XP_003356794.1	Full	apoptosis-resistant E3 ubiquitin protein ligase 1
EOG090B00MK	Susscr4EVm001373t3	same	0	1100-1100	ncbi:XP_003481790.2	Full	apoptotic protease-activating factor 1
EOG090B08Q5	Susscr4EVm009889t3	same	0	278-278	ncbi:NP_998899.1	Full	aprataxin
EOG090B0H80	Susscr4EVm024420t2	same	0	119-119	ncbi:NP_001157473.1	Full	arachidonate 5-lipoxygenase-activating protein
EOG090B045V	Susscr4EVm006219t2	same	0	506-506	ncbi:XP_020945502.1	Full	arginine--tRNA ligase, mitochondrial precursor
EOG090B09SB	Susscr4EVm010299t4	evgain	10	278-268	ncbi:XP_003134309.3	Full	arginine-hydroxylase NDUFAF5, mitochondrial
EOG090B095A	Susscr4EVm003351t3	same	-6	716-722	ncbi:XP_020935510.1	Full	arginine/serine-rich protein PNISR
EOG090B0678	Susscr4EVm007436t4	evloss	-37	470-507	ncbi:XP_005671568.1	Full	arginyl-tRNA--protein transferase 1
EOG090B03OT	Susscr4EVm003082t4	same	0	716-716	ncbi:XP_005668211.1	Full	armadillo repeat-containing protein 3
EOG090B080P	Susscr4EVm007897t1	same	-1	389-390	ncbi:NP_001230858.1	Full	armadillo repeat-containing protein 6
EOG090B0EER	Susscr4EVm012884t2	evgain	22	178-156	ncbi:NP_001230735.1	Full	armadillo repeat-containing protein 7
EOG090B072Q	Susscr4EVm004676t6	same	0	631-631	ncbi:XP_020925159.1	Full	armadillo repeat-containing protein 8
EOG090B05VF	Susscr4EVm006697t1	evgain	18	433-415	ncbi:XP_003354254.2	Full	arylsulfatase K precursor
EOG090B0DWL	Susscr4EVm013813t5	same	0	200-200	ncbi:XP_020942777.1	Full	ashwin
EOG090B038V	Susscr4EVm005128t7	same	5	503-498	ncbi:XP_003133589.2	Full	asparagine synthetase domain-containing protein 1
EOG090B06T7	Susscr4EVm006334t2	evgain	18	402-384	ncbi:XP_003129750.1	Full	asparagine--tRNA ligase, mitochondrial precursor
EOG090B0675	Susscr4EVm009516t1	same	0	379-379	ncbi:NP_999093.1	Full	aspartate aminotransferase, mitochondrial precursor
EOG090B05RO	Susscr4EVm006368t15	same	0	437-437	ncbi:XP_003133314.1	Full	aspartate--tRNA ligase, cytoplasmic
EOG090B032U	Susscr4EVm005248t5	same	1	540-539	ncbi:XP_020919314.1	Full	aspartate--tRNA ligase, mitochondrial
EOG090B09DR	Susscr4EVm011647t3	same	0	279-279	ncbi:NP_001116549.1	Full	aspartoacylase
EOG090B05NH	Susscr4EVm007333t4	evgain	13	421-408	ncbi:NP_001172115.1	Full	aspartyl aminopeptidase
EOG090B035I	Susscr4EVm001255t1	evloss	-11	1109-1120	ncbi:XP_005660055.1	Full	AT-rich interactive domain-containing protein 4A
EOG090B014D	Susscr4EVm001544t1	same	0	909-909	ncbi:XP_020928414.1	Full	AT-rich interactive domain-containing protein 5B
EOG090B05N0	Susscr4EVm003020t84	evgain	64	438-374	ncbi:XP_013852916.2	Full	ataxin-10
EOG090B03VB	Susscr4EVm002684t2	same	0	750-750	ncbi:XP_005669760.2	Full	ataxin-7
EOG090B034M	Susscr4EVm003231t1	same	-3	544-547	ncbi:XP_020929682.1	Full	ATM interactor
EOG090B0F7F	Susscr4EVm013536t1	same	0	228-228	ncbi:XP_003355292.1	Full	ATP synthase F(0) complex subunit B1, mitochondrial precursor
EOG090B0BA1	Susscr4EVm011541t2	same	0	255-255	ncbi:XP_003482139.2	Full	ATP synthase mitochondrial F1 complex assembly factor 1 precursor
EOG090B0B5S	Susscr4EVm010919t4	evgain	9	241-232	ncbi:XP_020923678.1	Full	ATP synthase mitochondrial F1 complex assembly factor 2
EOG090B0DVU	Susscr4EVm015442t3	same	0	164-164	ncbi:XP_001926371.3	Full	ATP synthase subunit s, mitochondrial
EOG090B03T4	Susscr4EVm003920t11	same	0	519-519	ncbi:XP_020928049.1	Full	ATP-binding cassette sub-family B member 10, mitochondrial
EOG090B03H7	Susscr4EVm003694t6	same	0	612-612	ncbi:XP_001928754.2	Full	ATP-binding cassette sub-family B member 7, mitochondrial
EOG090B037M	Susscr4EVm004693t2	evgain	37	617-580	ncbi:NP_001231062.1	Full	ATP-binding cassette sub-family D member 3
EOG090B034Y	Susscr4EVm004396t1	evgain	14	657-643	ncbi:XP_003358755.1	Full	ATP-binding cassette sub-family F member 3
EOG090B03PC	Susscr4EVm005040t2	same	4	568-564	ncbi:XP_020943228.1	Full	ATP-binding cassette sub-family G member 8
EOG090B0BTG	Susscr4EVm009065t18	same	0	257-257	ncbi:NP_001230350.1	Full	ATP-dependent (S)-NAD(P)H-hydrate dehydratase
EOG090B04OR	Susscr4EVm005232t1	same	0	508-508	ncbi:XP_020955740.1	Full	ATP-dependent Clp protease ATP-binding subunit clpX-like, mitochondrial precursor
EOG090B03R5	Susscr4EVm005070t4	evgain	20	410-390	ncbi:XP_020949401.1	Full	ATP-dependent DNA helicase PIF1
EOG090B03BY	Susscr4EVm005183t2	same	0	519-519	ncbi:NP_001240636.1	Full	ATP-dependent DNA helicase Q1
EOG090B02N6	Susscr4EVm003995t12	same	0	668-668	ncbi:XP_020943481.1	Full	ATP-dependent RNA helicase DDX1
EOG090B02JX	Susscr4EVm003064t2	same	3	733-730	ncbi:XP_020918412.1	Full	ATP-dependent RNA helicase DDX10
EOG090B057Y	Susscr4EVm001234t32	evgain	24	582-558	ncbi:XP_020933153.1	Full	ATP-dependent RNA helicase DDX27
EOG090B02BM	Susscr4EVm002044t4	evloss	-19	764-783	ncbi:NP_001233197.1	Full	ATP-dependent RNA helicase DDX46
EOG090B04U8	Susscr4EVm005776t1	same	0	434-434	ncbi:XP_013845400.1	Full	ATP-dependent RNA helicase DDX52
EOG090B02U3	Susscr4EVm004074t2	evgain	23	654-631	ncbi:XP_001929057.3	Full	ATP-dependent RNA helicase DHX35
EOG090B02DZ	Susscr4EVm003581t1	evgain	27	706-679	ncbi:XP_003131712.1	Full	ATP-dependent RNA helicase DHX40
EOG090B02KX	Susscr4EVm003617t2	same	0	541-541	ncbi:XP_001928933.2	Full	ATP-dependent RNA helicase SUPV3L1, mitochondrial
EOG090B03RF	Susscr4EVm003566t5	same	0	335-335	ncbi:XP_020955767.1	Full	ATPase WRNIP1
EOG090B050H	Susscr4EVm006002t24	evgain	13	429-416	ncbi:XP_020932718.1	Full	atrial natriuretic peptide receptor 3 precursor
EOG090B0AGC	Susscr4EVm014289t2	same	0	239-239	ncbi:NP_001032229.2	Full	autophagy protein 5
EOG090B05JW	Susscr4EVm006190t8	same	0	451-451	ncbi:XP_005661006.1	Full	autophagy-related protein 13
EOG090B040H	Susscr4EVm005269t4	same	2	536-534	ncbi:NP_001177201.1	Full	autophagy-related protein 16-1
EOG090B007P	Susscr4EVm000379t3	same	0	1775-1775	ncbi:XP_013833865.2	Full	autophagy-related protein 2 homolog B
EOG090B02GD	Susscr4EVm004303t1	evgain	10	571-561	ncbi:NP_001302630.1	Full	B-cell lymphoma 6 protein
EOG090B0HS9	Susscr4EVm014350t1	same	0	156-156	ncbi:NP_001096683.1	Full	B-cell lymphoma/leukemia 10
EOG090B0CY9	Susscr4EVm014805t6	same	0	151-151	ncbi:XP_020923629.1	Full	B9 domain-containing protein 1
EOG090B000N	Susscr4EVm000021t1	same	8	4097-4089	ncbi:XP_020943315.1	Full	baculoviral IAP repeat-containing protein 6
EOG090B0CXN	Susscr4EVm008154t7	evgain	11	193-182	ncbi:NP_001231720.1	Full	BAG family molecular chaperone regulator 1
EOG090B0C8S	Susscr4EVm004384t1	evgain	39	580-541	ncbi:XP_003481713.1	Full	Bardet-Biedl syndrome 10 protein
EOG090B03GC	Susscr4EVm004538t2	same	-8	479-487	ncbi:XP_005658970.2	Full	Bardet-Biedl syndrome 12 protein
EOG090B02NS	Susscr4EVm004159t2	same	0	579-579	ncbi:XP_020949546.1	Full	Bardet-Biedl syndrome 2 protein
EOG090B06UR	Susscr4EVm004789t5	same	0	423-423	ncbi:NP_001231716.1	Full	Bardet-Biedl syndrome 4 protein
EOG090B02J4	Susscr4EVm004421t2	evgain	622	622-0	na	Full/Miss	Bardet-Biedl syndrome 7 protein
EOG090B007O	Susscr4EVm000294t1	same	0	1902-1902	ncbi:XP_005670259.2	Full	basic helix-loop-helix domain-containing protein USF3
EOG090B06U9	Susscr4EVm009767t1	same	0	247-247	ncbi:XP_003121517.2	Full	BCL2/adenovirus E1B 19 kDa protein-interacting protein 2
EOG090B0GKV	Susscr4EVm006351t2	evgain	18	174-156	ncbi:XP_003359452.3	Full	BCL2/adenovirus E1B 19 kDa protein-interacting protein 3
EOG090B02GC	Susscr4EVm003378t1	same	0	686-686	ncbi:XP_020946271.1	Full	BEN domain-containing protein 3
EOG090B06KW	Susscr4EVm107063t1	evloss	-193	107-300	ncbi:XP_003128990.3	Frag/Full	BEN domain-containing protein 4
EOG090B07QC	Susscr4EVm007571t9	same	6	288-282	ncbi:XP_020920505.1	Full	BEN domain-containing protein 7
EOG090B06JA	Susscr4EVm009182t1	evgain	21	406-385	ncbi:XP_005656832.1	Full	beta-1,3-galactosyltransferase 2
EOG090B09XZ	Susscr4EVm011759t3	evgain	18	280-262	ncbi:XP_003130728.1	Full	beta-1,4-galactosyltransferase 4
EOG090B09QG	Susscr4EVm011329t2	same	0	248-248	ncbi:NP_001161894.1	Full	beta-1,4-galactosyltransferase 7
EOG090B01FF	Susscr4EVm001812t2	same	0	872-872	ncbi:XP_020957022.1	Full	beta-alanine-activating enzyme
EOG090B04GU	Susscr4EVm005651t34	evgain	75	530-455	ncbi:NP_001302689.1	Full	beta-catenin-like protein 1
EOG090B040R	Susscr4EVm004876t13	evgain	30	549-519	ncbi:NP_001116593.1	Full	beta-glucuronidase precursor
EOG090B0A07	Susscr4EVm012214t1	same	0	264-264	ncbi:NP_001107759.1	Full	beta-sarcoglycan
EOG090B05BH	Susscr4EVm003135t54	evgain	12	364-352	ncbi:XP_020926661.1	Full	beta-secretase 2 preproprotein
EOG090B08EP	na	evloss	-264	0-264	ncbi:XP_005671521.1	Miss/Full	beta-tectorin
EOG090B06Z9	Susscr4EVm006904t9	same	0	355-355	ncbi:XP_001929289.1	Full	beta-ureidopropionase
EOG090B0450	Susscr4EVm005570t1	evgain	14	550-536	ncbi:NP_001124208.1	Full	bifunctional purine biosynthesis protein PURH
EOG090B02G5	Susscr4EVm003635t12	same	1	662-661	ncbi:XP_020939643.1	Full	bifunctional UDP-N-acetylglucosamine 2-epimerase/N-acetylmannosamine kinase
EOG090B05FJ	Susscr4EVm008252t4	evgain	9	394-385	ncbi:NP_001274341.1	Full	bile acid receptor
EOG090B0APH	Susscr4EVm011243t6	same	0	258-258	ncbi:XP_003134937.1	Full	biliverdin reductase A precursor
EOG090B0J2Y	Susscr4EVm027315t3	evgain	15	138-123	ncbi:XP_001929564.2	Full	biogenesis of lysosome-related organelles complex 1 subunit 2
EOG090B0BXG	Susscr4EVm003009t5	evgain	17	582-565	ncbi:XP_013838036.2	Full	biotin--protein ligase
EOG090B0FXK	Susscr4EVm027920t1	same	0	130-130	ncbi:NP_999474.1	Full	bis(5'-nucleosyl)-tetraphosphatase [asymmetrical]
EOG090B0BWI	Susscr4EVm013696t3	same	0	237-237	ncbi:XP_020934835.1	Full	bisphosphoglycerate mutase
EOG090B0K6Q	na	evloss	-55	0-55	ncbi:XP_001928497.1	Miss/Full	bladder cancer-associated protein
EOG090B044A	Susscr4EVm005707t10	evgain	68	475-407	ncbi:XP_020923182.1	Full	bleomycin hydrolase
EOG090B0BJG	Susscr4EVm012372t4	same	0	220-220	ncbi:NP_001188414.1	Full	BMP and activin membrane-bound inhibitor homolog precursor
EOG090B028P	Susscr4EVm004023t1	same	0	676-676	ncbi:NP_001302593.1	Full	BMP/retinoic acid-inducible neural-specific protein 1 precursor
EOG090B07YW	Susscr4EVm010763t7	same	1	260-259	ncbi:XP_013833322.2	Full	bombesin receptor-activated protein C6orf89 homolog
EOG090B04IK	Susscr4EVm002293t81	evgain	55	362-307	ncbi:XP_020952263.1	Full	bone morphogenetic protein 1 precursor
EOG090B07VD	Susscr4EVm005469t2	same	0	277-277	ncbi:NP_001193317.1	Full	bone morphogenetic protein 3 preproprotein
EOG090B0CTR	Susscr4EVm014061t1	same	0	113-113	ncbi:XP_020951630.1	Full	borealin
EOG090B088A	Susscr4EVm007950t7	same	0	396-396	ncbi:XP_020944213.1	Full	box C/D snoRNA protein 1
EOG090B0316	Susscr4EVm003214t2	evgain	23	654-631	ncbi:XP_020941664.1	Full	BRCA1-associated ATM activator 1
EOG090B03UL	Susscr4EVm006057t4	evgain	12	430-418	ncbi:XP_020929499.1	Full	BRCA1-associated protein
EOG090B0C85	Susscr4EVm010658t7	same	0	229-229	ncbi:XP_001926118.2	Full	BRCA2 and CDKN1A-interacting protein
EOG090B01L8	Susscr4EVm001911t1	evgain	15	868-853	ncbi:XP_003356680.2	Full	BRD4-interacting chromatin-remodeling complex-associated protein-like
EOG090B0021	Susscr4EVm000073t2	same	0	695-695	ncbi:XP_020920843.1	Full	breast cancer type 2 susceptibility protein
EOG090B01SW	Susscr4EVm002475t40	evgain	42	765-723	ncbi:XP_020923813.1	Full	breast carcinoma-amplified sequence 3
EOG090B0FPA	Susscr4EVm012897t2	same	0	159-159	ncbi:XP_001924308.5	Full	BRI3-binding protein precursor
EOG090B0DUA	Susscr4EVm015346t3	evloss	-58	101-159	ncbi:XP_003481155.2	Frag/Full	BRICHOS domain-containing protein 5
EOG090B0BS4	Susscr4EVm010227t4	same	0	230-230	ncbi:XP_003483431.1	Full	bridging integrator 3
EOG090B0738	Susscr4EVm006589t8	evgain	25	335-310	ncbi:XP_020944007.1	Full	BRISC and BRCA1-A complex member 2
EOG090B07EF	Susscr4EVm008868t4	same	0	387-387	ncbi:XP_005667986.2	Full	BRO1 domain-containing protein BROX
EOG090B05HQ	Susscr4EVm005507t1	evgain	17	509-492	ncbi:XP_020932787.1	Full	bromodomain-containing protein 9
EOG090B08U3	Susscr4EVm007583t4	evgain	11	383-372	ncbi:XP_003356332.1	Full	BSD domain-containing protein 1
EOG090B01VN	Susscr4EVm001780t1	same	0	920-920	ncbi:XP_013844673.1	Full	BTB/POZ domain-containing protein 7
EOG090B0CNA	Susscr4EVm015715t3	same	0	224-224	ncbi:XP_020921267.1	Full	BTB/POZ domain-containing protein KCTD4
EOG090B06XY	Susscr4EVm001808t17	evgain	50	603-553	ncbi:XP_020918534.1	Full	BUD13 homolog
EOG090B07AB	Susscr4EVm007461t1	same	0	372-372	ncbi:NP_001124203.1	Full	bystin
EOG090B00SY	Susscr4EVm000865t27	same	0	1122-1122	ncbi:XP_003124802.2	Full	C-Jun-amino-terminal kinase-interacting protein 3
EOG090B028J	Susscr4EVm001013t22	same	2	526-524	ncbi:XP_020949420.1	Full	C-Maf-inducing protein-Mip
EOG090B0APX	Susscr4EVm010845t2	same	0	274-274	ncbi:NP_998938.1	Full	C-X-C chemokine receptor type 4
EOG090B0JM1	Susscr4EVm018794t12	same	0	81-81	ncbi:NP_001231057.1	Full	C-X-C motif chemokine 14 precursor
EOG090B00S8	Susscr4EVm001219t5	same	0	1112-1112	ncbi:XP_013850328.2	Full	cadherin-related family member 2
EOG090B0FFA	Susscr4EVm012449t4	same	0	117-117	ncbi:XP_020926949.1	Full	calcium channel flower homolog
EOG090B08Z9	Susscr4EVm015750t1	evloss	-158	125-283	ncbi:XP_020929149.1	Frag/Full	calcium homeostasis modulator protein 1
EOG090B0EDM	Susscr4EVm021586t1	same	0	149-149	ncbi:NP_001161057.1	Full	calcium load-activated calcium channel
EOG090B02A0	Susscr4EVm003572t1	evloss	-15	675-690	ncbi:XP_020955206.1	Full	calcium permeable stress-gated cation channel 1
EOG090B0CFK	Susscr4EVm013675t2	same	0	224-224	ncbi:NP_001231822.1	Full	calcium signal-modulating cyclophilin ligand
EOG090B07ZJ	Susscr4EVm008130t2	same	0	294-294	ncbi:XP_020921111.1	Full	calcium uptake protein 2, mitochondrial
EOG090B01WJ	Susscr4EVm003393t3	same	0	699-699	ncbi:NP_001090912.1	Full	calpain-7
EOG090B01F0	Susscr4EVm001040t101	evgain	21	820-799	ncbi:XP_020950952.1	Full	calsyntenin-1 precursor
EOG090B0K7T	Susscr4EVm020570t4	evgain	10	102-92	ncbi:XP_020947996.1	Full	cAMP-responsive element-binding protein-like 2
EOG090B0FBA	Susscr4EVm017706t11	same	0	163-163	ncbi:XP_020928450.1	Full	cancer-related nucleoside-triphosphatase
EOG090B0342	Susscr4EVm004460t2	same	0	594-594	ncbi:XP_020943324.1	Full	CAP-Gly domain-containing linker protein 4
EOG090B01ZI	Susscr4EVm001197t16	same	0	706-706	ncbi:XP_001924245.3	Full	cap-specific mRNA (nucleoside-2'-O-)-methyltransferase 1
EOG090B022G	Susscr4EVm003832t1	evgain	15	607-592	ncbi:XP_020949474.1	Full	cap-specific mRNA (nucleoside-2'-O-)-methyltransferase 2
EOG090B0196	Susscr4EVm002007t4	same	0	937-937	ncbi:XP_020947763.1	Full	caprin-2
EOG090B00GH	Susscr4EVm000846t1	same	0	1265-1265	ncbi:XP_005672216.2	Full	carbamoyl-phosphate synthase [ammonia], mitochondrial precursor
EOG090B07BF	Susscr4EVm007857t12	same	0	289-289	ncbi:XP_003124937.3	Full	carbohydrate sulfotransferase 10
EOG090B08QD	Susscr4EVm006147t11	same	8	318-310	ncbi:XP_020948286.1	Full	carbohydrate sulfotransferase 11
EOG090B07G3	Susscr4EVm006147t73	same	0	320-320	ncbi:XP_020941651.1	Full	carbohydrate sulfotransferase 12
EOG090B07TC	Susscr4EVm010341t9	same	0	234-234	ncbi:XP_020944998.1	Full	carbonic anhydrase-related protein
EOG090B0CDU	Susscr4EVm013554t5	evgain	12	216-204	ncbi:XP_001927120.1	Full	carbonyl reductase family member 4
EOG090B063E	Susscr4EVm004119t6	same	6	353-347	ncbi:NP_001090908.1	Full	carboxypeptidase E precursor
EOG090B07OV	Susscr4EVm008055t2	evgain	22	314-292	ncbi:XP_003122012.5	Full	carnosine N-methyltransferase
EOG090B03FI	Susscr4EVm004738t2	evgain	25	378-353	ncbi:XP_020957955.1	Full	caseinolytic peptidase B protein homolog
EOG090B00GW	Susscr4EVm000425t2	same	4	1587-1583	ncbi:XP_005659355.1	Full	CASP8-associated protein 2
EOG090B0D1N	Susscr4EVm011370t1	evloss	-25	239-264	ncbi:XP_020918383.1	Full	caspase activity and apoptosis inhibitor 1
EOG090B095T	Susscr4EVm008851t1	same	0	166-166	ncbi:XP_003127666.1	Full	caspase-9 precursor
EOG090B08CM	Susscr4EVm013138t4	same	5	255-250	ncbi:XP_020956190.1	Full	cathepsin O preproprotein
EOG090B0CBH	Susscr4EVm012599t4	same	0	204-204	ncbi:XP_001927646.1	Full	cation-dependent mannose-6-phosphate receptor precursor
EOG090B066N	Susscr4EVm009019t1	same	0	343-343	ncbi:XP_020924926.1	Full	CCA tRNA nucleotidyltransferase 1, mitochondrial
EOG090B01T9	Susscr4EVm001989t2	evgain	9	815-806	ncbi:XP_003125277.2	Full	CCAAT/enhancer-binding protein zeta
EOG090B02NL	Susscr4EVm003715t1	evgain	23	696-673	ncbi:XP_020927202.1	Full	CCR4-NOT transcription complex subunit 10
EOG090B08Z6	Susscr4EVm007180t6	evgain	12	382-370	ncbi:XP_003124932.2	Full	CCR4-NOT transcription complex subunit 11
EOG090B09X0	Susscr4EVm012014t2	evgain	24	274-250	ncbi:XP_001925255.3	Full	CCR4-NOT transcription complex subunit 9
EOG090B048G	Susscr4EVm005111t8	evgain	19	567-548	ncbi:NP_001304012.1	Full	CD2-associated protein
EOG090B0CTO	Susscr4EVm005463t1	same	2	524-522	ncbi:XP_020954735.1	Full	CD276 antigen precursor
EOG090B0EOI	Susscr4EVm003283t93	evgain	13	216-203	ncbi:XP_003125272.1	Full	cdc42 effector protein 3
EOG090B0JWN	Susscr4EVm019576t1	same	0	92-92	ncbi:XP_013844843.1	Full	CDGSH iron-sulfur domain-containing protein 2
EOG090B0A86	Susscr4EVm013265t1	same	0	277-277	ncbi:NP_001159788.1	Full	CDK-activating kinase assembly factor MAT1
EOG090B0AXW	Susscr4EVm009845t2	same	0	204-204	ncbi:XP_003483613.3	Full	CDK2-associated and cullin domain-containing protein 1
EOG090B0IT6	Susscr4EVm005593t3	evgain	15	451-436	ncbi:XP_001928891.2	Full	CDK5 regulatory subunit-associated protein 1
EOG090B05DR	Susscr4EVm004379t13	same	0	434-434	ncbi:XP_020922181.1	Full	CDP-diacylglycerol--glycerol-3-phosphate 3-phosphatidyltransferase, mitochondrial
EOG090B0AGD	Susscr4EVm014602t3	same	0	254-254	ncbi:XP_003133926.1	Full	cell cycle checkpoint protein RAD1
EOG090B06H1	Susscr4EVm004388t1	same	4	463-459	ncbi:XP_020932546.1	Full	cell cycle checkpoint protein RAD17
EOG090B02M5	Susscr4EVm003163t1	evgain	21	660-639	ncbi:XP_020955332.1	Full	cell cycle progression protein 1
EOG090B04EG	Susscr4EVm005849t3	evloss	-11	513-524	ncbi:XP_020929776.1	Full	cell division control protein 45 homolog
EOG090B0454	Susscr4EVm006023t1	same	0	448-448	ncbi:XP_003125960.3	Full	cell division cycle 7-related protein kinase
EOG090B08MX	Susscr4EVm009167t10	evgain	16	313-297	ncbi:NP_001230752.1	Full	cell division cycle protein 123 homolog
EOG090B03AB	Susscr4EVm005532t1	evgain	11	539-528	ncbi:NP_001265700.1	Full	cell division cycle protein 16 homolog
EOG090B044K	Susscr4EVm005855t1	same	0	532-532	ncbi:NP_001254755.1	Full	cell division cycle protein 23 homolog
EOG090B08HK	Susscr4EVm008339t3	same	0	196-196	ncbi:XP_003482729.1	Full	cell division cycle-associated 7-like protein
EOG090B0BNO	Susscr4EVm011450t2	evgain	35	304-269	ncbi:XP_020957869.1	Full	cell growth regulator with RING finger domain protein 1
EOG090B00KR	Susscr4EVm001003t2	same	0	1182-1182	ncbi:XP_020954522.1	Full	cell migration-inducing and hyaluronan-binding protein precursor
EOG090B0DJ7	Susscr4EVm001025t2	same	0	1124-1124	ncbi:XP_020918932.1	Full	centlein
EOG090B028F	Susscr4EVm000102t18	same	6	2666-2660	ncbi:XP_003130443.4	Full	centromere protein F
EOG090B0533	Susscr4EVm003911t1	evgain	27	564-537	ncbi:XP_003135284.3	Full	centromere protein I
EOG090B0AEM	Susscr4EVm011928t1	same	0	255-255	ncbi:XP_003357589.1	Full	centromere protein L
EOG090B086T	Susscr4EVm011406t2	same	0	292-292	ncbi:XP_020952726.1	Full	centromere protein N
EOG090B027C	Susscr4EVm002374t25	same	0	698-698	ncbi:XP_020950884.1	Full	centrosomal protein of 104 kDa
EOG090B01X9	Susscr4EVm002197t15	evgain	75	825-750	ncbi:XP_003123925.1	Full	centrosomal protein of 120 kDa
EOG090B0GGZ	Susscr4EVm040003t1	same	0	137-137	ncbi:XP_003358809.1	Full	centrosomal protein of 19 kDa
EOG090B00EW	Susscr4EVm000127t6	same	0	855-855	ncbi:XP_020951678.1	Full	centrosomal protein of 192 kDa
EOG090B081F	Susscr4EVm010317t3	evgain	24	212-188	ncbi:XP_003134722.3	Full	centrosomal protein of 41 kDa
EOG090B0AXE	Susscr4EVm010530t1	same	2	324-322	ncbi:XP_020929853.1	Full	centrosomal protein of 44 kDa
EOG090B05YT	Susscr4EVm006934t3	evgain	9	409-400	ncbi:XP_005671353.1	Full	centrosomal protein of 55 kDa
EOG090B0H8U	Susscr4EVm003550t5	same	0	588-588	ncbi:XP_020943106.1	Full	centrosomal protein of 68 kDa
EOG090B032Z	Susscr4EVm004217t1	same	0	566-566	ncbi:XP_005665331.2	Full	centrosomal protein of 76 kDa
EOG090B03GS	Susscr4EVm003474t2	same	0	577-577	ncbi:XP_020949937.1	Full	centrosomal protein of 89 kDa
EOG090B02PC	Susscr4EVm003181t1	same	0	634-634	ncbi:XP_020926159.1	Full	centrosomal protein of 97 kDa
EOG090B058J	Susscr4EVm006408t6	same	0	484-484	ncbi:XP_003123758.1	Full	centrosomal protein POC5
EOG090B06XE	Susscr4EVm008491t1	same	0	341-341	ncbi:XP_001925302.2	Full	ceramide glucosyltransferase
EOG090B07EN	Susscr4EVm005721t20	evgain	47	410-363	ncbi:XP_003134920.3	Full	cerebral cavernous malformations 2 protein
EOG090B095Y	Susscr4EVm011501t3	same	0	262-262	ncbi:XP_005668529.1	Full	ceroid-lipofuscinosis neuronal protein 5
EOG090B09T0	Susscr4EVm010233t5	same	0	221-221	ncbi:NP_001230543.1	Full	ceroid-lipofuscinosis neuronal protein 6
EOG090B0GLN	Susscr4EVm013971t5	same	0	182-182	ncbi:NP_001231349.1	Full	charged multivesicular body protein 2b
EOG090B08K7	Susscr4EVm006521t9	evgain	53	389-336	ncbi:XP_020929772.1	Full	charged multivesicular body protein 7
EOG090B07CN	Susscr4EVm005246t14	evgain	16	365-349	ncbi:NP_001230739.1	Full	chitinase domain-containing protein 1
EOG090B06R1	Susscr4EVm008650t1	same	0	339-339	ncbi:XP_013851121.2	Full	chitobiosyldiphosphodolichol beta-mannosyltransferase
EOG090B03QH	Susscr4EVm004010t2	evgain	16	606-590	ncbi:NP_001129435.1	Full	chloride anion exchanger
EOG090B09GQ	Susscr4EVm005615t21	evgain	33	300-267	ncbi:XP_005663660.3	Full	chloride channel CLIC-like protein 1 precursor
EOG090B01SI	Susscr4EVm002381t3	same	0	765-765	ncbi:XP_005665054.2	Full	chloride transport protein 6
EOG090B04UK	Susscr4EVm006038t2	same	0	446-446	ncbi:NP_001005352.2	Full	cholesterol 7-alpha-monooxygenase
EOG090B035M	Susscr4EVm006129t1	same	0	512-512	ncbi:XP_005669704.1	Full	choline dehydrogenase, mitochondrial
EOG090B0913	Susscr4EVm010913t1	same	0	318-318	ncbi:XP_005668942.1	Full	chondroadherin precursor
EOG090B03C5	Susscr4EVm002284t19	evgain	48	819-771	ncbi:XP_003123116.2	Full	chromatin assembly factor 1 subunit A
EOG090B04JK	Susscr4EVm005772t1	evgain	22	405-383	ncbi:XP_013838032.2	Full	chromatin assembly factor 1 subunit B
EOG090B0K2H	Susscr4EVm017416t18	same	8	141-133	ncbi:NP_001230385.1	Full	chromatin modification-related protein MEAF6
EOG090B05DS	Susscr4EVm005436t5	same	0	278-278	ncbi:XP_020952712.1	Full	chromodomain Y-like protein 2
EOG090B0COU	Susscr4EVm005872t38	same	-4	280-284	ncbi:NP_001157477.2	Full	chromogranin-A preproprotein
EOG090B0CP9	Susscr4EVm002416t10	same	0	214-214	ncbi:XP_020942536.1	Full	chromosome transmission fidelity protein 18 homolog
EOG090B0F8F	Susscr4EVm019181t1	evgain	20	180-160	ncbi:NP_001231715.1	Full	cilia- and flagella-associated protein 20
EOG090B03CA	Susscr4EVm001770t1	same	0	582-582	ncbi:XP_013838285.2	Full	cilia- and flagella-associated protein 251
EOG090B0ARF	Susscr4EVm010569t2	evgain	11	235-224	ncbi:NP_001231704.1	Full	cilia- and flagella-associated protein 36
EOG090B0250	Susscr4EVm003097t1	same	0	752-752	ncbi:XP_005671499.1	Full	cilia- and flagella-associated protein 58
EOG090B037Q	Susscr4EVm002658t1	same	0	717-717	ncbi:XP_005667638.2	Full	cilia- and flagella-associated protein 69
EOG090B030Y	Susscr4EVm003984t1	same	0	631-631	ncbi:XP_003132702.1	Full	cilia- and flagella-associated protein 91
EOG090B096A	Susscr4EVm009207t14	same	0	289-289	ncbi:XP_003130720.2	Full	ciliary neurotrophic factor receptor subunit alpha
EOG090B09CD	Susscr4EVm010480t25	evgain	9	300-291	ncbi:XP_020921514.1	Full	citramalyl-CoA lyase, mitochondrial
EOG090B0JV5	Susscr4EVm018573t4	same	0	107-107	ncbi:XP_020949665.1	Full	CKLF-like MARVEL transmembrane domain-containing protein 3
EOG090B0DVE	Susscr4EVm022512t2	evgain	15	144-129	ncbi:XP_020949664.1	Full	CKLF-like MARVEL transmembrane domain-containing protein 4
EOG090B01JZ	Susscr4EVm000991t1	same	0	1034-1034	ncbi:XP_020951581.1	Full	claspin
EOG090B0AOV	Susscr4EVm013054t2	same	0	218-218	ncbi:NP_001153551.1	Full	claudin-12
EOG090B02IE	Susscr4EVm003242t10	same	0	713-713	ncbi:XP_020955284.1	Full	cleavage and polyadenylation specificity factor subunit 2
EOG090B0DW4	Susscr4EVm018036t3	same	0	181-181	ncbi:NP_001231176.1	Full	cleavage and polyadenylation specificity factor subunit 5
EOG090B0BNF	Susscr4EVm004889t14	evgain	14	509-495	ncbi:XP_020946558.1	Full	cleavage and polyadenylation specificity factor subunit 6
EOG090B0609	Susscr4EVm007215t4	same	0	377-377	ncbi:NP_001103900.1	Full	cleavage stimulation factor subunit 1
EOG090B02U0	Susscr4EVm004505t2	same	0	613-613	ncbi:NP_001254773.1	Full	cleavage stimulation factor subunit 3
EOG090B08Y7	Susscr4EVm008882t1	evgain	16	322-306	ncbi:XP_020941331.1	Full	clusterin-associated protein 1
EOG090B09JT	Susscr4EVm011563t1	evgain	13	298-285	ncbi:XP_003353302.1	Full	CMP-sialic acid transporter
EOG090B0GLR	Susscr4EVm011081t3	same	0	126-126	ncbi:XP_003361781.2	Full	coactosin-like protein
EOG090B01K3	Susscr4EVm002356t1	same	0	828-828	ncbi:NP_001165837.1	Full	coatomer subunit beta
EOG090B0ALC	Susscr4EVm003856t53	same	0	283-283	ncbi:XP_003123584.1	Full	coatomer subunit epsilon
EOG090B00VM	Susscr4EVm001425t2	same	0	965-965	ncbi:XP_020952813.1	Full	codanin-1
EOG090B00O2	Susscr4EVm000717t2	same	3	1257-1254	ncbi:XP_003128908.4	Full	coiled-coil and C2 domain-containing protein 2A
EOG090B07I8	Susscr4EVm004664t11	same	0	422-422	ncbi:XP_020940304.1	Full	coiled-coil domain-containing protein 112 precursor
EOG090B0IU8	Susscr4EVm011723t11	evgain	27	178-151	ncbi:XP_020929683.1	Full	coiled-coil domain-containing protein 117
EOG090B0GZG	Susscr4EVm037615t2	same	0	109-109	ncbi:XP_003357526.1	Full	coiled-coil domain-containing protein 126
EOG090B05RF	Susscr4EVm003764t4	evgain	49	280-231	ncbi:XP_013836976.2	Full	coiled-coil domain-containing protein 13
EOG090B0E5I	Susscr4EVm014399t1	evgain	11	204-193	ncbi:XP_020947107.1	Full	coiled-coil domain-containing protein 134 precursor
EOG090B04PF	Susscr4EVm005828t3	evgain	11	522-511	ncbi:XP_020932118.1	Full	coiled-coil domain-containing protein 148
EOG090B06RY	Susscr4EVm004407t2	same	0	495-495	ncbi:XP_020930006.1	Full	coiled-coil domain-containing protein 157
EOG090B06J0	Susscr4EVm006857t1	same	0	404-404	ncbi:XP_003133517.2	Full	coiled-coil domain-containing protein 173
EOG090B08AG	Susscr4EVm008335t2	same	0	362-362	ncbi:NP_001231231.1	Full	coiled-coil domain-containing protein 174
EOG090B08U0	Susscr4EVm007718t2	same	0	421-421	ncbi:NP_001231725.1	Full	coiled-coil domain-containing protein 181
EOG090B01R8	Susscr4EVm002856t1	same	0	736-736	ncbi:XP_001927062.6	Full	coiled-coil domain-containing protein 186
EOG090B039I	Susscr4EVm002891t3	same	-5	557-562	ncbi:XP_020925996.1	Full	coiled-coil domain-containing protein 191
EOG090B0E0P	Susscr4EVm017202t2	same	-1	135-136	ncbi:XP_020953278.1	Full	coiled-coil domain-containing protein 32
EOG090B03XQ	Susscr4EVm002655t1	same	0	773-773	ncbi:XP_003132600.1	Full	coiled-coil domain-containing protein 39
EOG090B01VY	Susscr4EVm001771t5	same	0	748-748	ncbi:XP_020922163.1	Full	coiled-coil domain-containing protein 40
EOG090B0GZU	Susscr4EVm016519t1	same	0	178-178	ncbi:XP_003131396.3	Full	coiled-coil domain-containing protein 43
EOG090B07GQ	Susscr4EVm007873t1	same	0	447-447	ncbi:XP_020922430.1	Full	coiled-coil domain-containing protein 47 precursor
EOG090B08XO	Susscr4EVm009750t2	same	0	318-318	ncbi:XP_003132230.1	Full	coiled-coil domain-containing protein 51
EOG090B0GML	Susscr4EVm018867t1	same	4	136-132	ncbi:XP_003358841.2	Full	coiled-coil domain-containing protein 58
EOG090B034F	Susscr4EVm002336t5	same	-1	764-765	ncbi:XP_020924641.1	Full	coiled-coil domain-containing protein 66
EOG090B05U7	Susscr4EVm007854t2	same	0	408-408	ncbi:XP_020948147.1	Full	coiled-coil domain-containing protein 77
EOG090B04BN	Susscr4EVm002458t1	evgain	58	787-729	ncbi:XP_003132728.1	Full	coiled-coil domain-containing protein 80 precursor
EOG090B09MT	Susscr4EVm012419t1	same	0	252-252	ncbi:NP_001231325.1	Full	coiled-coil domain-containing protein 84
EOG090B0AJJ	Susscr4EVm010131t2	same	0	242-242	ncbi:XP_005670632.1	Full	coiled-coil domain-containing protein 92
EOG090B03Y4	Susscr4EVm003961t4	evgain	14	544-530	ncbi:XP_001927308.2	Full	coiled-coil domain-containing protein 93
EOG090B0D9C	Susscr4EVm010985t18	evgain	9	152-143	ncbi:XP_003123107.1	Full	coiled-coil domain-containing protein 94
EOG090B0356	Susscr4EVm001024t1	evgain	45	1368-1323	ncbi:NP_001230584.1	Full	collagen alpha-2(I) chain precursor
EOG090B0CIU	Susscr4EVm013863t3	same	0	184-184	ncbi:XP_003125583.2	Full	collagen triple helix repeat-containing protein 1 precursor
EOG090B0EYL	Susscr4EVm019798t1	same	0	157-157	ncbi:XP_020943139.1	Full	COMM domain-containing protein 1
EOG090B0GH1	Susscr4EVm016204t7	evloss	-10	188-198	ncbi:XP_013850494.2	Full	COMM domain-containing protein 10
EOG090B0DOH	Susscr4EVm014340t7	evgain	17	198-181	ncbi:XP_003132530.1	Full	COMM domain-containing protein 2
EOG090B0E39	Susscr4EVm012297t19	same	0	147-147	ncbi:XP_020933093.1	Full	COMM domain-containing protein 7
EOG090B0FOM	Susscr4EVm019253t4	same	0	149-149	ncbi:XP_003129004.1	Full	COMM domain-containing protein 8
EOG090B0GZB	Susscr4EVm016387t3	same	0	143-143	ncbi:XP_013845612.2	Full	COMM domain-containing protein 9
EOG090B0ESX	Susscr4EVm011543t12	same	0	172-172	ncbi:XP_020923404.1	Full	complement component 1 Q subcomponent-binding protein, mitochondrial precursor
EOG090B0AQK	Susscr4EVm014511t10	same	0	126-126	ncbi:XP_020925982.1	Full	complex I assembly factor TIMMDC1, mitochondrial
EOG090B01SZ	Susscr4EVm002159t1	evgain	14	895-881	ncbi:XP_005666605.1	Full	condensin complex subunit 3
EOG090B039X	Susscr4EVm003756t31	evgain	44	691-647	ncbi:XP_020929650.1	Full	conserved oligomeric Golgi complex subunit 2
EOG090B01WE	Susscr4EVm000572t7	same	0	705-705	ncbi:XP_020921264.1	Full	conserved oligomeric Golgi complex subunit 3
EOG090B02IC	Susscr4EVm001600t38	same	0	648-648	ncbi:NP_001231266.1	Full	conserved oligomeric Golgi complex subunit 4
EOG090B03LD	Susscr4EVm005058t8	same	0	554-554	ncbi:XP_020920926.1	Full	conserved oligomeric Golgi complex subunit 6
EOG090B02CW	Susscr4EVm003836t1	same	8	709-701	ncbi:XP_020942131.1	Full	conserved oligomeric Golgi complex subunit 7
EOG090B02OQ	Susscr4EVm002901t5	same	0	533-533	ncbi:XP_020941161.1	Full	constitutive coactivator of peroxisome proliferator-activated receptor gamma
EOG090B01JB	Susscr4EVm002143t1	same	1	839-838	ncbi:XP_020918931.1	Full	contactin-2 precursor
EOG090B06DB	Susscr4EVm008383t8	evgain	28	353-325	ncbi:NP_001231078.1	Full	COP9 signalosome complex subunit 3
EOG090B07H5	Susscr4EVm009699t1	evgain	16	369-353	ncbi:NP_001098774.1	Full	COP9 signalosome complex subunit 4
EOG090B0AV4	Susscr4EVm009693t7	same	0	270-270	ncbi:NP_001098770.1	Full	COP9 signalosome complex subunit 5
EOG090B0GB2	Susscr4EVm014820t5	same	0	155-155	ncbi:XP_003133809.1	Full	COP9 signalosome complex subunit 8
EOG090B0CC2	Susscr4EVm013747t4	same	0	245-245	ncbi:XP_020927981.1	Full	copper homeostasis protein cutC homolog
EOG090B0FBZ	Susscr4EVm017972t3	evloss	-16	152-168	ncbi:XP_020949711.1	Full	core-binding factor subunit beta
EOG090B0825	Susscr4EVm009180t3	same	0	256-256	ncbi:NP_999078.1	Full	corticosteroid 11-beta-dehydrogenase isozyme 2
EOG090B0J15	Susscr4EVm039334t3	evgain	13	109-96	ncbi:XP_003132130.2	Full	COX assembly mitochondrial protein homolog
EOG090B0D3S	Susscr4EVm002574t7	same	0	251-251	ncbi:XP_020949434.1	Full	craniofacial development protein 1
EOG090B045U	Susscr4EVm004929t2	same	8	496-488	ncbi:XP_005657688.1	Full	CREB3 regulatory factor
EOG090B08HA	Susscr4EVm007543t6	evgain	12	300-288	ncbi:NP_001230614.1	Full	CST complex subunit STN1
EOG090B0ATU	Susscr4EVm011684t10	same	0	210-210	ncbi:XP_003483598.1	Full	CUE domain-containing protein 2
EOG090B02FC	Susscr4EVm003897t1	same	-3	668-671	ncbi:XP_020920639.1	Full	cullin-2
EOG090B068P	Susscr4EVm000881t20	same	0	429-429	ncbi:XP_020931584.1	Full	cyclic AMP-dependent transcription factor ATF-2
EOG090B0GLF	Susscr4EVm015645t1	same	1	149-148	ncbi:XP_003482797.4	Full	cyclic AMP-dependent transcription factor ATF-3
EOG090B09IA	Susscr4EVm011571t9	evgain	13	247-234	ncbi:NP_001177089.1	Full	cyclin-C
EOG090B0406	Susscr4EVm003653t1	evgain	33	672-639	ncbi:XP_003130256.1	Full	cyclin-D-binding Myb-like transcription factor 1
EOG090B0ALD	Susscr4EVm010889t2	same	0	305-305	ncbi:XP_020952743.1	Full	cyclin-D1-binding protein 1
EOG090B08B8	Susscr4EVm011020t1	evgain	9	290-281	ncbi:NP_001159786.1	Full	cyclin-dependent kinase 7
EOG090B02PP	Susscr4EVm003524t2	evgain	15	645-630	ncbi:XP_003124788.3	Full	cyclin-F
EOG090B0AG9	Susscr4EVm013050t4	evgain	19	273-254	ncbi:NP_001026951.1	Full	cyclin-G1
EOG090B07RF	Susscr4EVm010575t1	evgain	13	314-301	ncbi:XP_003129145.1	Full	cyclin-I
EOG090B0A7I	Susscr4EVm006325t3	evgain	22	289-267	ncbi:XP_001925553.2	Full	cyclin-K
EOG090B071M	Susscr4EVm006348t4	same	0	396-396	ncbi:NP_001129982.1	Full	cysteine desulfurase, mitochondrial
EOG090B0D5W	Susscr4EVm015634t1	evgain	15	203-188	ncbi:NP_001161115.1	Full	cysteine dioxygenase type 1
EOG090B04ZN	Susscr4EVm008639t2	same	0	381-381	ncbi:NP_001177213.1	Full	cysteine protease ATG4C
EOG090B06J1	Susscr4EVm006357t4	same	1	358-357	ncbi:XP_020921571.1	Full	cysteine--tRNA ligase, mitochondrial
EOG090B0IIM	Susscr4EVm101377t1	same	0	80-80	ncbi:XP_020943219.1	Full	cysteine-rich PDZ-binding protein
EOG090B02FE	Susscr4EVm003791t1	same	0	644-644	ncbi:XP_013840558.1	Full	cysteine-rich protein 2-binding protein
EOG090B0BW9	Susscr4EVm009744t7	same	0	274-274	ncbi:XP_003126831.4	Full	cysteine-rich with EGF-like domain protein 2 precursor
EOG090B00PC	Susscr4EVm000900t1	same	0	1253-1253	ncbi:NP_001098420.1	Full	cystic fibrosis transmembrane conductance regulator
EOG090B0A54	Susscr4EVm007197t4	evgain	41	375-334	ncbi:XP_003357884.2	Full	cytidine and dCMP deaminase domain-containing protein 1
EOG090B0BT3	Susscr4EVm010606t10	same	0	235-235	ncbi:NP_001121924.1	Full	cytochrome b reductase 1
EOG090B0CBQ	Susscr4EVm015632t1	evgain	18	216-198	ncbi:NP_001230523.1	Full	cytochrome c oxidase assembly factor 7
EOG090B0D3Z	Susscr4EVm013752t11	same	0	131-131	ncbi:XP_003483070.1	Full	cytochrome c oxidase assembly protein COX11, mitochondrial
EOG090B07N5	Susscr4EVm008984t6	evgain	41	337-296	ncbi:XP_001929366.1	Full	cytochrome c oxidase assembly protein COX15 homolog
EOG090B0CGU	Susscr4EVm011316t1	same	0	179-179	ncbi:XP_003129127.1	Full	cytochrome c oxidase assembly protein COX18, mitochondrial
EOG090B07ZK	Susscr4EVm008022t1	same	0	432-432	ncbi:NP_001302738.1	Full	cytochrome P450 20A1
EOG090B05RC	Susscr4EVm008004t4	same	0	426-426	ncbi:NP_001302721.1	Full	cytochrome P450 26A1
EOG090B06MP	Susscr4EVm008936t2	same	0	355-355	ncbi:NP_001231258.1	Full	cytokine receptor-like factor 3
EOG090B0HQD	Susscr4EVm051940t1	same	0	97-97	ncbi:XP_003356903.1	Full	cytokine-like protein 1 precursor
EOG090B08JW	Susscr4EVm010186t10	same	0	299-299	ncbi:NP_001231678.1	Full	cytoplasmic dynein 2 light intermediate chain 1
EOG090B04RQ	Susscr4EVm005462t1	same	0	476-476	ncbi:NP_001090979.1	Full	cytoplasmic polyadenylation element-binding protein 1
EOG090B0602	Susscr4EVm005158t9	evgain	55	465-410	ncbi:NP_001231560.1	Full	cytoskeleton-associated protein 4
EOG090B0587	Susscr4EVm006686t2	same	0	417-417	ncbi:XP_003356918.4	Full	cytosol aminopeptidase
EOG090B01UD	Susscr4EVm001926t1	evgain	15	689-674	ncbi:XP_020921951.1	Full	cytospin-B
EOG090B0EJF	Susscr4EVm016799t2	same	0	175-175	ncbi:XP_003134325.3	Full	D-aminoacyl-tRNA deacylase 1
EOG090B05I6	Susscr4EVm004778t2	evgain	21	525-504	ncbi:XP_001927994.1	Full	D-glucuronyl C5-epimerase
EOG090B0H4P	Susscr4EVm033765t2	same	0	147-147	ncbi:XP_003128571.2	Full	D-tyrosyl-tRNA(Tyr) deacylase 2
EOG090B04IQ	Susscr4EVm005633t7	same	0	442-442	ncbi:XP_020926312.1	Full	DALR anticodon-binding domain-containing protein 3
EOG090B08A1	Susscr4EVm004705t1	evgain	43	589-546	ncbi:XP_005659164.2	Full	dapper homolog 2
EOG090B06DA	Susscr4EVm003484t9	evgain	13	342-329	ncbi:NP_001231435.1	Full	DAZ-associated protein 1
EOG090B09RT	Susscr4EVm012007t2	same	0	266-266	ncbi:XP_005662147.1	Full	DCN1-like protein 3
EOG090B065N	Susscr4EVm008144t15	same	0	420-420	ncbi:XP_005662969.2	Full	DDB1- and CUL4-associated factor 13
EOG090B06D7	Susscr4EVm007405t1	same	8	398-390	ncbi:XP_001928903.1	Full	DDB1- and CUL4-associated factor 4
EOG090B0G4N	Susscr4EVm010940t3	same	0	200-200	ncbi:NP_001177141.1	Full	DDRGK domain-containing protein 1
EOG090B02N1	Susscr4EVm002794t1	same	0	583-583	ncbi:XP_003128956.5	Full	death domain-containing protein 1
EOG090B0EIH	Susscr4EVm017447t4	same	0	181-181	ncbi:XP_020948426.1	Full	death domain-containing protein CRADD
EOG090B021W	Susscr4EVm000848t2	evgain	76	1379-1303	ncbi:XP_020920265.1	Full	death-associated protein kinase 1
EOG090B082Z	Susscr4EVm009510t1	same	0	263-263	ncbi:XP_005668199.2	Full	decaprenyl-diphosphate synthase subunit 1
EOG090B08S3	Susscr4EVm010439t1	same	0	259-259	ncbi:NP_001161125.1	Full	decaprenyl-diphosphate synthase subunit 2
EOG090B005Q	Susscr4EVm000307t6	same	0	1858-1858	ncbi:XP_003133735.3	Full	dedicator of cytokinesis protein 10 DOCK10.1
EOG090B09PZ	Susscr4EVm003766t16	same	7	422-415	ncbi:XP_003122437.2	Full	deformed epidermal autoregulatory factor 1 homolog
EOG090B08EA	Susscr4EVm011086t3	same	1	281-280	ncbi:NP_001231052.1	Full	dehydrodolichyl diphosphate synthase complex subunit DHDDS
EOG090B09F8	Susscr4EVm007610t12	same	0	276-276	ncbi:XP_020923705.1	Full	dehydrogenase/reductase SDR family member 7B
EOG090B00FD	Susscr4EVm000725t1	evloss	-229	1172-1401	ncbi:XP_020927322.1	Full	deleted in lung and esophageal cancer protein 1
EOG090B08GS	Susscr4EVm011367t2	same	0	286-286	ncbi:XP_020923424.1	Full	delta-aminolevulinic acid dehydratase
EOG090B04CY	Susscr4EVm006234t4	evgain	10	474-464	ncbi:NP_001230283.1	Full	delta(24)-sterol reductase precursor
EOG090B078U	Susscr4EVm010032t1	evloss	-31	347-378	ncbi:NP_001172079.1	Full	dendritic cell-specific transmembrane protein
EOG090B05WB	Susscr4EVm005144t2	same	0	349-349	ncbi:XP_001928976.3	Full	DENN domain-containing protein 2D
EOG090B008K	Susscr4EVm000417t2	same	0	1598-1598	ncbi:XP_020918843.1	Full	DENN domain-containing protein 4C
EOG090B0FHA	Susscr4EVm013807t5	same	0	159-159	ncbi:XP_001928883.1	Full	density-regulated protein
EOG090B0AOY	Susscr4EVm012859t8	same	0	227-227	ncbi:NP_001231454.1	Full	deoxyribonuclease TATDN1
EOG090B097I	Susscr4EVm012796t2	same	0	293-293	ncbi:XP_001926213.3	Full	deoxyribose-phosphate aldolase
EOG090B05ZO	Susscr4EVm004403t3	same	0	486-486	ncbi:XP_003134035.5	Full	DEP domain-containing protein 1B
EOG090B0DLJ	Susscr4EVm008839t3	same	-6	181-187	ncbi:XP_003131374.1	Full	dephospho-CoA kinase domain-containing protein
EOG090B0AYN	Susscr4EVm012192t3	same	0	168-168	ncbi:NP_001231408.1	Full	derlin-1
EOG090B01E6	Susscr4EVm002408t3	same	0	805-805	ncbi:XP_005659456.2	Full	dermatan-sulfate epimerase
EOG090B0E3S	Susscr4EVm021649t1	same	0	158-158	ncbi:XP_003125697.1	Full	dermatopontin precursor
EOG090B03X4	Susscr4EVm006299t2	same	0	489-489	ncbi:XP_005660091.1	Full	DET1 homolog
EOG090B00WK	Susscr4EVm001415t1	evgain	15	1020-1005	ncbi:XP_003355093.2	Full	deubiquitinating protein VCIP135
EOG090B08U6	Susscr4EVm005190t5	same	0	295-295	ncbi:XP_020923657.1	Full	developmentally-regulated GTP-binding protein 2
EOG090B04U2	Susscr4EVm007084t1	evgain	29	472-443	ncbi:NP_999227.1	Full	dihydrolipoyl dehydrogenase, mitochondrial precursor
EOG090B090I	Susscr4EVm009126t2	evgain	18	368-350	ncbi:XP_020949488.1	Full	dihydroorotate dehydrogenase (quinone), mitochondrial
EOG090B09YD	Susscr4EVm011837t2	same	0	264-264	ncbi:NP_001231242.1	Full	dimethyladenosine transferase
EOG090B08DS	Susscr4EVm011176t1	evgain	11	323-312	ncbi:NP_001121947.1	Full	dimethyladenosine transferase 1, mitochondrial
EOG090B0ASG	Susscr4EVm012211t5	same	0	246-246	ncbi:NP_001230608.1	Full	diphthine methyl ester synthase
EOG090B05UI	Susscr4EVm007336t3	evgain	99	322-223	ncbi:XP_020936774.1	Full	diphthine methyltransferase
EOG090B02YS	Susscr4EVm012305t1	same	0	217-217	ncbi:XP_020953824.1	Full	diphthine--ammonia ligase
EOG090B01IB	Susscr4EVm002076t1	same	0	927-927	ncbi:XP_020955929.1	Full	DIS3-like exonuclease 1
EOG090B018Q	Susscr4EVm002487t1	evloss	-14	656-670	ncbi:XP_020918996.1	Full	disintegrin and metalloproteinase domain-containing protein 22
EOG090B060M	Susscr4EVm005553t1	same	0	394-394	ncbi:XP_013837832.2	Full	disrupted in renal carcinoma protein 2
EOG090B01IE	Susscr4EVm001981t10	same	1	804-803	ncbi:XP_020930910.1	Full	DNA annealing helicase and endonuclease ZRANB3
EOG090B00XK	Susscr4EVm001267t1	same	0	1001-1001	ncbi:XP_003122699.2	Full	DNA damage-binding protein 1
EOG090B0382	Susscr4EVm002366t9	same	2	98-96	ncbi:XP_003129764.4	Full	DNA damage-induced apoptosis suppressor protein
EOG090B0D9P	Susscr4EVm013748t1	same	0	199-199	ncbi:NP_001177215.1	Full	DNA damage-regulated autophagy modulator protein 1
EOG090B06VJ	Susscr4EVm010003t3	same	0	361-361	ncbi:XP_003134037.3	Full	DNA excision repair protein ERCC-8
EOG090B098N	Susscr4EVm009149t6	same	0	244-244	ncbi:XP_003127611.1	Full	DNA fragmentation factor subunit alpha
EOG090B099H	Susscr4EVm011620t1	evgain	13	212-199	ncbi:XP_020950891.1	Full	DNA fragmentation factor subunit beta
EOG090B038E	Susscr4EVm003377t3	same	0	665-665	ncbi:XP_020933069.1	Full	DNA helicase MCM8
EOG090B0AW4	Susscr4EVm010719t2	evgain	280	280-0	na	Full/Miss	DNA ligase 3
EOG090B01WZ	Susscr4EVm002741t1	evgain	18	823-805	ncbi:XP_003131137.2	Full	DNA ligase 4
EOG090B06WO	Susscr4EVm006887t8	evgain	18	403-385	ncbi:XP_020949075.1	Full	DNA methyltransferase 1-associated protein 1
EOG090B02PS	Susscr4EVm003965t11	same	0	611-611	ncbi:NP_001165838.1	Full	DNA mismatch repair protein Mlh1
EOG090B01TI	Susscr4EVm000919t1	evgain	27	1213-1186	ncbi:XP_005656475.1	Full	DNA mismatch repair protein Mlh3
EOG090B01YA	Susscr4EVm002587t2	same	0	792-792	ncbi:NP_001182286.1	Full	DNA mismatch repair protein Msh2
EOG090B060L	Susscr4EVm007480t1	same	0	423-423	ncbi:XP_003133204.1	Full	DNA nucleotidylexotransferase
EOG090B0ANY	Susscr4EVm011855t1	evgain	13	308-295	ncbi:XP_020933913.1	Full	DNA polymerase beta
EOG090B04WI	Susscr4EVm007373t3	same	0	450-450	ncbi:XP_003480516.1	Full	DNA polymerase epsilon subunit 2
EOG090B01VH	Susscr4EVm002641t3	same	0	523-523	ncbi:XP_020940112.1	Full	DNA polymerase kappa
EOG090B042D	Susscr4EVm006128t3	evgain	17	407-390	ncbi:XP_001926893.1	Full	DNA polymerase lambda
EOG090B06BA	Susscr4EVm007964t1	same	0	381-381	ncbi:XP_020922422.1	Full	DNA polymerase subunit gamma-2, mitochondrial
EOG090B02KB	Susscr4EVm004157t1	same	0	642-642	ncbi:NP_001116655.1	Full	DNA repair and recombination protein RAD54-like
EOG090B0LG2	Susscr4EVm013328t3	evgain	16	205-189	ncbi:XP_003122073.3	Full	DNA repair protein complementing XP-A cells
EOG090B02FA	Susscr4EVm002179t12	same	0	571-571	ncbi:XP_020925036.1	Full	DNA repair protein complementing XP-C cells
EOG090B015P	Susscr4EVm001177t1	same	0	1197-1197	ncbi:XP_003354322.2	Full	DNA repair protein RAD50
EOG090B0A3S	Susscr4EVm012075t2	same	4	288-284	ncbi:NP_001116653.1	Full	DNA repair protein RAD51 homolog 1
EOG090B07RH	Susscr4EVm001071t33	same	0	305-305	ncbi:NP_001116654.1	Full	DNA repair protein RAD52 homolog
EOG090B00VU	Susscr4EVm001240t9	same	1	978-977	ncbi:XP_020942838.1	Full	DNA repair protein REV1
EOG090B0BP2	Susscr4EVm006896t9	same	0	208-208	ncbi:XP_003134584.1	Full	DNA repair protein XRCC2
EOG090B0ACX	Susscr4EVm011532t2	same	0	277-277	ncbi:XP_013852773.1	Full	DNA repair protein XRCC3
EOG090B00L6	Susscr4EVm001894t3	evgain	20	885-865	ncbi:XP_020928107.1	Full	DNA replication ATP-dependent helicase/nuclease DNA2
EOG090B0DYR	Susscr4EVm016431t2	same	0	185-185	ncbi:XP_003483959.1	Full	DNA replication complex GINS protein PSF1
EOG090B0D3H	Susscr4EVm016046t10	evgain	12	214-202	ncbi:XP_003483924.1	Full	DNA replication complex GINS protein SLD5
EOG090B0298	Susscr4EVm002885t1	same	0	779-779	ncbi:XP_003483287.1	Full	DNA replication licensing factor MCM2
EOG090B01Y7	Susscr4EVm003150t1	evgain	24	714-690	ncbi:XP_020945077.1	Full	DNA replication licensing factor MCM4
EOG090B018F	Susscr4EVm002016t1	evgain	64	891-827	ncbi:XP_020923646.1	Full	DNA topoisomerase 3-alpha
EOG090B09PP	Susscr4EVm006373t8	evgain	14	190-176	ncbi:XP_013843190.1	Full	DNA-3-methyladenine glycosylase
EOG090B0I0L	Susscr4EVm022557t6	same	0	107-107	ncbi:NP_001033054.1	Full	DNA-binding protein inhibitor ID-2
EOG090B0B05	Susscr4EVm012285t1	same	0	268-268	ncbi:NP_001230885.1	Full	DNA-directed RNA polymerase I subunit RPA43
EOG090B0HA0	Susscr4EVm014007t2	same	0	92-92	ncbi:XP_003124442.2	Full	DNA-directed RNA polymerase II subunit RPB11-a
EOG090B00VK	Susscr4EVm001368t2	evgain	14	960-946	ncbi:XP_003129085.4	Full	DNA-directed RNA polymerase II subunit RPB2
EOG090B0BM8	Susscr4EVm012860t1	same	0	225-225	ncbi:XP_003355849.1	Full	DNA-directed RNA polymerase II subunit RPB3
EOG090B0GBS	Susscr4EVm033449t4	evgain	15	114-99	ncbi:XP_020932152.1	Full	DNA-directed RNA polymerase II subunit RPB4
EOG090B00IL	Susscr4EVm001023t1	evgain	14	1235-1221	ncbi:XP_001929395.1	Full	DNA-directed RNA polymerase III subunit RPC1
EOG090B0LL3	Susscr4EVm006797t2	same	0	468-468	ncbi:XP_020945605.1	Full	DNA-directed RNA polymerase III subunit RPC3
EOG090B02UK	Susscr4EVm003292t1	same	3	605-602	ncbi:XP_020942140.1	Full	DNA-directed RNA polymerase III subunit RPC5
EOG090B09U5	Susscr4EVm012369t1	evgain	9	279-270	ncbi:XP_003483946.1	Full	DNA-directed RNA polymerase III subunit RPC6
EOG090B0CM4	Susscr4EVm009365t1	same	0	169-169	ncbi:XP_001929168.1	Full	DNA-directed RNA polymerase III subunit RPC8
EOG090B0AZ4	Susscr4EVm011391t6	evgain	9	306-297	ncbi:XP_005666097.1	Full	DNA-directed RNA polymerases I and III subunit RPAC1
EOG090B0JQD	Susscr4EVm016126t3	evgain	21	123-102	ncbi:XP_003481589.1	Full	DNA-directed RNA polymerases I, II, and III subunit RPABC2
EOG090B0G5L	Susscr4EVm027039t3	same	0	128-128	ncbi:NP_001230270.1	Full	DNA-directed RNA polymerases I, II, and III subunit RPABC3
EOG090B085X	Susscr4EVm010596t2	same	8	319-311	ncbi:NP_001231275.1	Full	dnaJ homolog subfamily B member 11 precursor
EOG090B022H	Susscr4EVm003003t1	evgain	21	706-685	ncbi:XP_020931971.1	Full	dnaJ homolog subfamily C member 10
EOG090B0EKB	Susscr4EVm024935t1	same	0	155-155	ncbi:XP_001925277.2	Full	dnaJ homolog subfamily C member 12
EOG090B005N	Susscr4EVm000288t1	evgain	13	2084-2071	ncbi:XP_003132466.2	Full	dnaJ homolog subfamily C member 13
EOG090B0CMV	Susscr4EVm012608t6	same	0	249-249	ncbi:XP_001929418.1	Full	dnaJ homolog subfamily C member 17
EOG090B0AMA	Susscr4EVm008690t10	evgain	12	255-243	ncbi:XP_003124041.5	Full	dnaJ homolog subfamily C member 18
EOG090B05DJ	Susscr4EVm005673t1	same	0	530-530	ncbi:XP_003130290.1	Full	dnaJ homolog subfamily C member 2
EOG090B069P	Susscr4EVm005472t3	same	0	457-457	ncbi:XP_003133928.2	Full	dnaJ homolog subfamily C member 21
EOG090B090G	Susscr4EVm010615t1	same	0	230-230	ncbi:XP_020923138.1	Full	dnaJ homolog subfamily C member 25 precursor
EOG090B073K	Susscr4EVm010634t5	evgain	16	266-250	ncbi:XP_003358984.2	Full	dnaJ homolog subfamily C member 28
EOG090B0ENW	Susscr4EVm015628t1	evgain	11	212-201	ncbi:XP_003356287.1	Full	dnaJ homolog subfamily C member 8
EOG090B0E5M	Susscr4EVm013464t2	same	0	232-232	ncbi:XP_003483546.1	Full	dnaJ homolog subfamily C member 9
EOG090B06B8	Susscr4EVm006997t2	same	0	440-440	ncbi:NP_001231163.1	Full	dol-P-Glc:Glc(2)Man(9)GlcNAc(2)-PP-Dol alpha-1,2-glucosyltransferase
EOG090B088K	Susscr4EVm008772t7	same	0	372-372	ncbi:XP_003358760.1	Full	dol-P-Man:Man(5)GlcNAc(2)-PP-Dol alpha-1,3-mannosyltransferase
EOG090B08HC	Susscr4EVm007907t2	same	0	425-425	ncbi:XP_020947009.1	Full	dol-P-Man:Man(7)GlcNAc(2)-PP-Dol alpha-1,6-mannosyltransferase
EOG090B05LD	Susscr4EVm007099t1	evgain	14	443-429	ncbi:XP_003129736.3	Full	dolichyl pyrophosphate Glc1Man9GlcNAc2 alpha-1,3-glucosyltransferase
EOG090B0651	Susscr4EVm006975t11	evgain	19	414-395	ncbi:NP_999353.1	Full	dolichyl-diphosphooligosaccharide--protein glycosyltransferase 48 kDa subunit precursor
EOG090B043X	Susscr4EVm005306t8	same	1	446-445	ncbi:NP_999498.1	Full	dolichyl-diphosphooligosaccharide--protein glycosyltransferase subunit 1 precursor
EOG090B0463	Susscr4EVm005217t14	same	0	511-511	ncbi:NP_999106.1	Full	dolichyl-diphosphooligosaccharide--protein glycosyltransferase subunit 2
EOG090B02LJ	Susscr4EVm003943t3	evgain	22	608-586	ncbi:NP_001230781.1	Full	dolichyl-diphosphooligosaccharide--protein glycosyltransferase subunit STT3A
EOG090B09OS	Susscr4EVm010012t1	evgain	18	312-294	ncbi:NP_001231249.1	Full	dolichyl-phosphate beta-glucosyltransferase
EOG090B0D1R	Susscr4EVm016821t2	same	0	207-207	ncbi:XP_003122262.1	Full	dolichyldiphosphatase 1
EOG090B0BO9	Susscr4EVm014560t2	same	0	189-189	ncbi:NP_001245311.2	Full	DOMON domain-containing protein FRRS1L precursor
EOG090B09U7	na	evloss	-201	0-201	ncbi:XP_020929190.1	Miss/Full	dorsal root ganglia homeobox protein
EOG090B030Q	Susscr4EVm004443t1	evgain	11	496-485	ncbi:XP_003129836.2	Full	double-strand break repair protein MRE11
EOG090B05TI	Susscr4EVm002521t17	same	-8	557-565	ncbi:XP_020933154.1	Full	double-stranded RNA-binding protein Staufen homolog 1
EOG090B04K0	Susscr4EVm006688t1	same	0	356-356	ncbi:XP_003480574.1	Full	doublesex- and mab-3-related transcription factor 2
EOG090B07QF	Susscr4EVm023995t1	evloss	-73	168-241	ncbi:XP_020920059.1	Frag/Full	doublesex- and mab-3-related transcription factor 3
EOG090B0AFJ	Susscr4EVm012344t1	evgain	21	300-279	ncbi:XP_003483406.1	Full	Down syndrome critical region protein 3
EOG090B0C15	Susscr4EVm011826t1	same	0	243-243	ncbi:XP_020950992.1	Full	draxin
EOG090B07TG	Susscr4EVm010561t1	same	0	272-272	ncbi:XP_003131096.2	Full	dTDP-D-glucose 4,6-dehydratase
EOG090B097H	Susscr4EVm013616t1	same	0	237-237	ncbi:XP_003480417.1	Full	DTW domain-containing protein 1
EOG090B01Q0	Susscr4EVm003164t1	evgain	29	788-759	ncbi:XP_020947710.1	Full	dual specificity protein kinase TTK
EOG090B072G	Susscr4EVm008341t1	same	0	414-414	ncbi:XP_003130558.1	Full	dual specificity protein phosphatase 10
EOG090B0G4H	Susscr4EVm011680t1	same	0	271-271	ncbi:XP_001924572.2	Full	dual specificity protein phosphatase 12
EOG090B038H	Susscr4EVm004927t1	evgain	16	534-518	ncbi:XP_020947997.1	Full	dual specificity protein phosphatase 16
EOG090B08BH	Susscr4EVm009358t6	evgain	13	212-199	ncbi:XP_003359414.1	Full	dual specificity protein phosphatase 5
EOG090B03C1	Susscr4EVm004209t1	evgain	10	653-643	ncbi:XP_020948556.1	Full	dymeclin
EOG090B05B6	Susscr4EVm008645t3	evgain	11	381-370	ncbi:NP_001231236.1	Full	dynactin subunit 4
EOG090B0H64	Susscr4EVm018431t3	same	0	119-119	ncbi:XP_020942125.1	Full	dynactin subunit 5
EOG090B01QR	Susscr4EVm002144t4	evloss	-12	794-806	ncbi:XP_020925724.1	Full	dynamin-like 120 kDa protein, mitochondrial preproprotein
EOG090B046Z	Susscr4EVm003079t13	evgain	11	600-589	ncbi:XP_003481014.1	Full	dynein assembly factor 5, axonemal
EOG090B05UG	Susscr4EVm005705t1	evgain	26	543-517	ncbi:XP_005668692.1	Full	dynein intermediate chain 2, axonemal
EOG090B0E2J	Susscr4EVm018981t3	evgain	18	195-177	ncbi:XP_001926294.2	Full	dynein light chain 1, axonemal
EOG090B0J1Y	Susscr4EVm013167t9	same	0	91-91	ncbi:NP_001231596.1	Full	dynein light chain 4, axonemal
EOG090B01TT	Susscr4EVm002553t1	same	0	784-784	ncbi:XP_005673820.1	Full	dystrophin-related protein 2
EOG090B0BNG	Susscr4EVm013344t1	same	0	219-219	ncbi:XP_001928405.3	Full	E2F-associated phosphoprotein
EOG090B01HY	Susscr4EVm001952t3	same	0	898-898	ncbi:XP_001924635.1	Full	E3 SUMO-protein ligase ZNF451
EOG090B0334	Susscr4EVm003076t67	evgain	53	593-540	ncbi:XP_003358006.1	Full	E3 ubiquitin ligase RNF157
EOG090B04F2	Susscr4EVm003973t3	same	0	522-522	ncbi:XP_020952751.1	Full	E3 ubiquitin-protein ligase AMFR
EOG090B05KB	Susscr4EVm007237t3	same	0	434-434	ncbi:XP_003132245.3	Full	E3 ubiquitin-protein ligase ARIH2
EOG090B02F4	Susscr4EVm002310t5	same	-1	846-847	ncbi:XP_013848378.1	Full	E3 ubiquitin-protein ligase Arkadia
EOG090B08D3	Susscr4EVm008699t2	same	2	309-307	ncbi:XP_020947571.1	Full	E3 ubiquitin-protein ligase E3D
EOG090B077Y	Susscr4EVm010280t4	evgain	11	315-304	ncbi:XP_020943867.1	Full	E3 ubiquitin-protein ligase FANCL
EOG090B0A2L	Susscr4EVm014712t1	same	0	222-222	ncbi:XP_001927607.1	Full	E3 ubiquitin-protein ligase MARCH5
EOG090B053K	Susscr4EVm004312t14	evgain	15	626-611	ncbi:XP_001928250.2	Full	E3 ubiquitin-protein ligase MARCH7
EOG090B019C	Susscr4EVm002279t2	same	0	860-860	ncbi:XP_003356417.1	Full	E3 ubiquitin-protein ligase MIB1
EOG090B07XZ	Susscr4EVm008817t1	same	0	403-403	ncbi:XP_001929111.1	Full	E3 ubiquitin-protein ligase MYLIP
EOG090B06YI	Susscr4EVm007233t1	same	8	351-343	ncbi:NP_001136305.1	Full	E3 ubiquitin-protein ligase RAD18
EOG090B03S8	Susscr4EVm004330t1	same	0	483-483	ncbi:XP_020919333.1	Full	E3 ubiquitin-protein ligase RFWD2
EOG090B03SJ	Susscr4EVm003821t1	same	0	435-435	ncbi:XP_003481836.1	Full	E3 ubiquitin-protein ligase RFWD3
EOG090B0BPK	Susscr4EVm008910t2	same	0	286-286	ncbi:XP_003130427.2	Full	E3 ubiquitin-protein ligase RING2
EOG090B0C6H	Susscr4EVm017422t1	same	0	165-165	ncbi:NP_001001869.1	Full	E3 ubiquitin-protein ligase RNF114
EOG090B09R5	Susscr4EVm009601t2	evloss	-21	306-327	ncbi:XP_003358656.2	Full	E3 ubiquitin-protein ligase RNF13
EOG090B041N	Susscr4EVm004828t3	evgain	24	518-494	ncbi:XP_001927566.1	Full	E3 ubiquitin-protein ligase RNF139
EOG090B0DXJ	Susscr4EVm011634t1	same	0	196-196	ncbi:NP_001231507.1	Full	E3 ubiquitin-protein ligase RNF152
EOG090B0C4Z	Susscr4EVm011017t1	same	0	216-216	ncbi:XP_020933510.1	Full	E3 ubiquitin-protein ligase RNF170
EOG090B0DJZ	Susscr4EVm016977t1	same	0	209-209	ncbi:XP_005665641.1	Full	E3 ubiquitin-protein ligase RNF182
EOG090B01L3	Susscr4EVm002678t1	same	0	676-676	ncbi:XP_020941709.1	Full	E3 ubiquitin-protein ligase RNF216
EOG090B0BGT	Susscr4EVm006993t7	same	0	184-184	ncbi:XP_020928413.1	Full	E3 ubiquitin-protein ligase RNF217
EOG090B073I	Susscr4EVm008192t2	same	1	279-278	ncbi:XP_020932144.1	Full	E3 ubiquitin-protein ligase RNF25
EOG090B02KC	Susscr4EVm002676t3	evgain	15	639-624	ncbi:XP_020928513.1	Full	E3 ubiquitin-protein ligase SH3RF1
EOG090B07IB	Susscr4EVm008823t2	same	0	320-320	ncbi:XP_003128850.1	Full	E3 ubiquitin-protein ligase TM129
EOG090B0398	Susscr4EVm004053t1	evgain	21	547-526	ncbi:XP_003124781.1	Full	E3 ubiquitin-protein ligase TRAF7
EOG090B05Y2	Susscr4EVm000893t33	evgain	18	368-350	ncbi:XP_013837163.1	Full	E3 ubiquitin-protein ligase TRAIP
EOG090B02BG	Susscr4EVm004390t2	same	8	664-656	ncbi:XP_003480940.1	Full	E3 ubiquitin-protein ligase TRIM36
EOG090B01GF	Susscr4EVm002176t1	same	2	798-796	ncbi:XP_013836570.2	Full	E3 ubiquitin-protein ligase TRIM37
EOG090B03MK	Susscr4EVm003128t3	same	0	554-554	ncbi:XP_020927211.1	Full	E3 ubiquitin-protein ligase TRIM71
EOG090B009G	Susscr4EVm000373t4	evgain	16	1898-1882	ncbi:XP_020930740.1	Full	E3 ubiquitin-protein ligase TRIP12
EOG090B026T	Susscr4EVm002898t3	same	0	579-579	ncbi:XP_013843271.2	Full	E3 ubiquitin-protein ligase ZNF598
EOG090B02Q5	Susscr4EVm003712t3	same	0	701-701	ncbi:NP_001230369.1	Full	E3 UFM1-protein ligase 1
EOG090B0105	Susscr4EVm000897t1	evgain	62	1324-1262	ncbi:XP_020946919.1	Full	early endosome antigen 1
EOG090B07JW	Susscr4EVm010457t5	same	0	336-336	ncbi:NP_001231136.1	Full	EARP-interacting protein
EOG090B0DNC	Susscr4EVm016677t3	same	0	160-160	ncbi:NP_001230592.1	Full	ectodysplasin-A receptor-associated adapter protein
EOG090B053U	Susscr4EVm008448t2	same	0	413-413	ncbi:XP_001927569.1	Full	ectonucleotide pyrophosphatase/phosphodiesterase family member 5
EOG090B05M1	Susscr4EVm008505t2	same	0	370-370	ncbi:XP_020930545.1	Full	ectonucleotide pyrophosphatase/phosphodiesterase family member 6
EOG090B0CIJ	Susscr4EVm014278t2	evgain	24	203-179	ncbi:XP_020921094.1	Full	EEF1A lysine methyltransferase 1
EOG090B0869	Susscr4EVm008259t4	evgain	16	434-418	ncbi:XP_013854882.1	Full	EF-hand calcium-binding domain-containing protein 14
EOG090B03RD	Susscr4EVm005311t2	same	0	525-525	ncbi:XP_003127999.3	Full	EF-hand calcium-binding domain-containing protein 7
EOG090B03QR	Susscr4EVm012901t1	evloss	-236	268-504	ncbi:XP_003132117.2	Full	EF-hand domain-containing family member B
EOG090B041W	Susscr4EVm007187t1	same	0	440-440	ncbi:NP_001302603.1	Full	EGF domain-specific O-linked N-acetylglucosamine transferase
EOG090B0AXV	Susscr4EVm012546t2	same	0	196-196	ncbi:XP_020947748.1	Full	electron transfer flavoprotein beta subunit lysine methyltransferase
EOG090B0A1P	Susscr4EVm011783t3	same	0	284-284	ncbi:NP_001231332.1	Full	electron transfer flavoprotein subunit alpha, mitochondrial
EOG090B037W	Susscr4EVm005605t2	same	0	469-469	ncbi:XP_003129051.1	Full	electron transfer flavoprotein-ubiquinone oxidoreductase, mitochondrial precursor
EOG090B09I1	Susscr4EVm014005t1	same	0	273-273	ncbi:XP_020957215.1	Full	ELMO domain-containing protein 2
EOG090B01QB	Susscr4EVm003415t2	same	1	699-698	ncbi:XP_003356461.1	Full	elongator complex protein 2
EOG090B041I	Susscr4EVm006953t2	same	0	448-448	ncbi:XP_020927937.1	Full	elongator complex protein 3
EOG090B07JS	Susscr4EVm009127t8	evgain	9	303-294	ncbi:XP_003122940.3	Full	elongator complex protein 4
EOG090B0E2C	Susscr4EVm009631t6	evgain	24	243-219	ncbi:XP_003358467.2	Full	elongator complex protein 6
EOG090B08B2	Susscr4EVm009939t1	evgain	26	321-295	ncbi:XP_013836113.2	Full	embryonic stem cell-specific 5-hydroxymethylcytosine-binding protein
EOG090B03IE	Susscr4EVm005933t2	same	3	475-472	ncbi:XP_001926185.2	Full	endonuclease 8-like 3
EOG090B08BT	Susscr4EVm010292t5	evgain	33	251-218	ncbi:XP_003124777.1	Full	endonuclease III-like protein 1
EOG090B03U6	Susscr4EVm006230t1	same	5	455-450	ncbi:XP_013841174.2	Full	endonuclease/exonuclease/phosphatase family domain-containing protein 1
EOG090B025H	Susscr4EVm002802t4	same	0	671-671	ncbi:XP_001924252.1	Full	endoplasmic reticulum metallopeptidase 1
EOG090B06EJ	Susscr4EVm008413t3	same	0	341-341	ncbi:NP_001131101.1	Full	endoplasmic reticulum resident protein 44 precursor
EOG090B0AD6	Susscr4EVm008667t8	same	0	253-253	ncbi:XP_003134100.4	Full	endoplasmic reticulum-Golgi intermediate compartment protein 1
EOG090B088Z	Susscr4EVm008381t1	evgain	15	317-302	ncbi:XP_003483992.1	Full	endoplasmic reticulum-Golgi intermediate compartment protein 3
EOG090B031V	Susscr4EVm002959t8	same	0	626-626	ncbi:NP_999268.1	Full	endoplasmin precursor
EOG090B009E	Susscr4EVm000474t1	same	0	1529-1529	ncbi:XP_013844676.2	Full	endoribonuclease Dicer
EOG090B0A57	Susscr4EVm012962t3	same	1	254-253	ncbi:NP_001230339.1	Full	endoribonuclease LACTB2
EOG090B05M9	Susscr4EVm006803t1	evgain	16	456-440	ncbi:XP_020956500.1	Full	endosomal/lysosomal potassium channel TMEM175
EOG090B0EKQ	Susscr4EVm018986t3	same	0	122-122	ncbi:XP_013840224.1	Full	endothelial cell-specific molecule 1
EOG090B020C	Susscr4EVm002721t20	evgain	17	661-644	ncbi:NP_001090889.1	Full	endothelial PAS domain-containing protein 1
EOG090B00Y2	Susscr4EVm000939t2	same	1	1159-1158	ncbi:XP_003126974.2	Full	enhancer of mRNA-decapping protein 4
EOG090B0484	Susscr4EVm005635t2	same	0	410-410	ncbi:XP_003483607.1	Full	enolase 4
EOG090B0BO7	Susscr4EVm006957t3	same	0	216-216	ncbi:NP_001230759.1	Full	enolase-phosphatase E1
EOG090B0DC7	Susscr4EVm012669t18	evgain	25	236-211	ncbi:NP_001272902.1	Full	enoyl-CoA delta isomerase 1, mitochondrial precursor
EOG090B04QF	Susscr4EVm003446t1	same	0	435-435	ncbi:XP_020930563.1	Full	ephexin-1
EOG090B0178	Susscr4EVm002153t1	evgain	22	840-818	ncbi:XP_003127734.3	Full	ephrin type-A receptor 7 precursor
EOG090B09FL	Susscr4EVm004459t16	same	0	248-248	ncbi:NP_001107758.1	Full	ephrin-B2 precursor
EOG090B08OK	Susscr4EVm006388t1	evloss	-19	305-324	ncbi:XP_005673488.2	Full	epidermal growth factor-like protein 6 precursor
EOG090B0C5T	Susscr4EVm010086t1	same	0	264-264	ncbi:XP_001926763.1	Full	epimerase family protein SDR39U1
EOG090B09P6	Susscr4EVm011372t1	same	0	266-266	ncbi:XP_020945905.1	Full	epoxide hydrolase 4
EOG090B0550	Susscr4EVm008392t35	evgain	23	410-387	ncbi:NP_001137596.1	Full	epsilon-sarcoglycan
EOG090B056M	Susscr4EVm002933t2	evgain	15	400-385	ncbi:XP_020923625.1	Full	epsin-2
EOG090B04OV	Susscr4EVm004919t15	same	0	381-381	ncbi:XP_020924944.1	Full	ER degradation-enhancing alpha-mannosidase-like protein 1
EOG090B01EP	Susscr4EVm002109t4	evgain	797	797-0	na	Full/Miss	ER membrane protein complex subunit 1 precursor
EOG090B0AB1	Susscr4EVm012594t2	same	0	276-276	ncbi:XP_020944674.1	Full	ER membrane protein complex subunit 2
EOG090B0HOT	Susscr4EVm016403t1	same	0	140-140	ncbi:NP_001230629.1	Full	ER membrane protein complex subunit 7 precursor
EOG090B0CWC	Susscr4EVm010213t4	same	0	179-179	ncbi:XP_003481825.1	Full	ER membrane protein complex subunit 8
EOG090B00NB	Susscr4EVm000942t2	same	0	1077-1077	ncbi:XP_020932453.1	Full	erbin
EOG090B0L8P	Susscr4EVm016824t2	evgain	32	157-125	ncbi:NP_001161109.1	Full	ergosterol biosynthetic protein 28
EOG090B00TI	Susscr4EVm001360t1	evgain	15	913-898	ncbi:XP_003133270.1	Full	erythroid differentiation-related factor 1
EOG090B0905	Susscr4EVm012451t2	same	2	294-292	ncbi:NP_001231625.1	Full	ester hydrolase C11orf54
EOG090B09Y2	Susscr4EVm005977t1	same	1	375-374	ncbi:XP_003357444.1	Full	ETS domain-containing protein Elk-4
EOG090B052N	Susscr4EVm007989t4	same	0	334-334	ncbi:XP_013835192.1	Full	ETS translocation variant 1
EOG090B02GN	Susscr4EVm003593t4	evgain	82	705-623	ncbi:XP_003124599.4	Full	eukaryotic elongation factor 2 kinase
EOG090B0EYZ	Susscr4EVm019340t4	evgain	12	165-153	ncbi:NP_001230474.1	Full	eukaryotic translation elongation factor 1 epsilon-1
EOG090B090F	Susscr4EVm008171t12	same	6	260-254	ncbi:XP_001928374.1	Full	eukaryotic translation initiation factor 2 subunit 1
EOG090B0AAZ	Susscr4EVm011082t2	evloss	-14	290-304	ncbi:XP_001929185.1	Full	eukaryotic translation initiation factor 2 subunit 2
EOG090B03WC	Susscr4EVm004508t3	evgain	13	500-487	ncbi:XP_020941742.1	Full	eukaryotic translation initiation factor 2-alpha kinase 1
EOG090B01DI	Susscr4EVm000581t44	same	0	843-843	ncbi:XP_003124973.2	Full	eukaryotic translation initiation factor 2-alpha kinase 3 precursor
EOG090B051G	Susscr4EVm005980t2	evgain	17	490-473	ncbi:XP_003482708.2	Full	eukaryotic translation initiation factor 2D
EOG090B0211	Susscr4EVm001057t3	evloss	-269	791-1060	ncbi:XP_001928377.1	Full	eukaryotic translation initiation factor 3 subunit A
EOG090B0AR2	Susscr4EVm011506t1	same	0	280-280	ncbi:XP_003125563.2	Full	eukaryotic translation initiation factor 3 subunit H
EOG090B08H1	Susscr4EVm002819t23	same	0	292-292	ncbi:NP_001231553.1	Full	eukaryotic translation initiation factor 3 subunit I
EOG090B07O5	Susscr4EVm010182t8	evgain	13	337-324	ncbi:XP_005661108.1	Full	eukaryotic translation initiation factor 3 subunit M
EOG090B0FUV	Susscr4EVm002179t69	same	1	155-154	ncbi:NP_001230377.1	Full	eukaryotic translation initiation factor 4H
EOG090B022Z	Susscr4EVm001475t4	same	0	1145-1145	ncbi:XP_020942852.1	Full	eukaryotic translation initiation factor 5B
EOG090B0BUH	Susscr4EVm011982t4	evgain	10	217-207	ncbi:NP_001230506.1	Full	eukaryotic translation initiation factor 6
EOG090B05JP	Susscr4EVm007055t1	same	8	433-425	ncbi:NP_001158121.1	Full	excitatory amino acid transporter 3
EOG090B01P4	Susscr4EVm001831t30	evgain	26	844-818	ncbi:XP_003128194.1	Full	exocyst complex component 2
EOG090B02N3	Susscr4EVm001226t11	same	0	658-658	ncbi:XP_020958205.1	Full	exocyst complex component 5
EOG090B0307	Susscr4EVm004309t6	evgain	22	647-625	ncbi:XP_003358008.3	Full	exocyst complex component 7
EOG090B02LZ	Susscr4EVm003352t3	evgain	20	584-564	ncbi:XP_020920105.1	Full	exonuclease 1
EOG090B03QS	Susscr4EVm005005t3	same	0	510-510	ncbi:XP_001925126.6	Full	exonuclease 3'-5' domain-containing protein 2
EOG090B0DWK	Susscr4EVm020230t3	same	0	156-156	ncbi:XP_001928838.2	Full	exosome complex component CSL4
EOG090B0FWQ	Susscr4EVm014073t1	same	0	145-145	ncbi:XP_001929041.1	Full	exosome complex component RRP40
EOG090B09XA	Susscr4EVm012825t1	same	0	252-252	ncbi:NP_001230753.1	Full	exosome complex component RRP42
EOG090B07LB	Susscr4EVm001825t34	same	0	382-382	ncbi:XP_005666953.1	Full	exosome complex component RRP45
EOG090B01UK	Susscr4EVm002585t6	same	0	751-751	ncbi:XP_013854430.2	Full	exosome component 10
EOG090B08HQ	Susscr4EVm011815t2	evgain	14	288-274	ncbi:NP_001230478.1	Full	exostosin-like 2
EOG090B01DR	Susscr4EVm002692t4	same	0	800-800	ncbi:XP_020929747.1	Full	exostosin-like 3
EOG090B0111	Susscr4EVm001681t3	same	0	1048-1048	ncbi:XP_020921096.1	Full	exportin-4
EOG090B013L	Susscr4EVm001243t18	same	0	987-987	ncbi:XP_003124573.3	Full	exportin-6
EOG090B01Y3	Susscr4EVm001968t1	same	0	796-796	ncbi:NP_001265677.1	Full	extracellular calcium-sensing receptor precursor
EOG090B0636	Susscr4EVm005239t1	same	-1	397-398	ncbi:XP_020933052.1	Full	eyes absent homolog 2
EOG090B08IR	Susscr4EVm010812t19	evgain	15	231-216	ncbi:NP_001090922.1	Full	F-actin-capping protein subunit beta
EOG090B03EE	Susscr4EVm003394t2	same	0	746-746	ncbi:XP_020940096.1	Full	F-BAR domain only protein 2
EOG090B0C74	Susscr4EVm012593t2	same	1	193-192	ncbi:XP_020949801.1	Full	F-box and leucine-rich protein 22
EOG090B07SX	Susscr4EVm011404t4	same	1	234-233	ncbi:XP_005670510.1	Full	F-box only protein 16
EOG090B03OM	Susscr4EVm004730t3	same	0	460-460	ncbi:NP_001231426.1	Full	F-box only protein 21
EOG090B07GT	Susscr4EVm009955t1	same	0	325-325	ncbi:XP_020954667.1	Full	F-box only protein 22
EOG090B0CE2	Susscr4EVm010005t1	evgain	22	283-261	ncbi:XP_003130632.2	Full	F-box only protein 28
EOG090B05GR	Susscr4EVm005455t2	same	0	322-322	ncbi:XP_020949342.1	Full	F-box only protein 31
EOG090B0640	Susscr4EVm006747t1	same	0	303-303	ncbi:XP_001926627.2	Full	F-box only protein 33
EOG090B013Y	Susscr4EVm001292t8	evgain	55	909-854	ncbi:XP_005661851.1	Full	F-box only protein 38
EOG090B08TZ	Susscr4EVm010611t1	same	0	276-276	ncbi:XP_003133964.1	Full	F-box only protein 4
EOG090B05I0	Susscr4EVm005701t6	same	0	440-440	ncbi:NP_001165222.1	Full	F-box only protein 7
EOG090B0ACQ	Susscr4EVm003265t11	same	0	273-273	ncbi:XP_003132883.1	Full	F-box only protein 8
EOG090B06DV	Susscr4EVm008377t3	same	0	351-351	ncbi:NP_001153769.1	Full	F-box only protein 9
EOG090B0HIV	Susscr4EVm026040t4	evloss	-15	153-168	ncbi:XP_013849071.2	Full	F-box-like/WD repeat-containing protein TBL1XR1
EOG090B0AGA	Susscr4EVm011098t1	same	0	275-275	ncbi:XP_020928406.1	Full	F-box/LRR-repeat protein 15
EOG090B05PZ	Susscr4EVm004062t3	same	0	418-418	ncbi:XP_020942541.1	Full	F-box/LRR-repeat protein 16
EOG090B0580	Susscr4EVm004193t10	evgain	31	622-591	ncbi:XP_020941703.1	Full	F-box/LRR-repeat protein 18
EOG090B03AU	Susscr4EVm005368t1	evgain	23	588-565	ncbi:NP_001165223.1	Full	F-box/LRR-repeat protein 4
EOG090B02UW	Susscr4EVm004446t16	same	0	628-628	ncbi:XP_013833986.1	Full	F-box/LRR-repeat protein 5
EOG090B05CF	Susscr4EVm007749t1	same	0	384-384	ncbi:XP_003133898.4	Full	F-box/LRR-repeat protein 7
EOG090B05UL	Susscr4EVm008550t1	evgain	19	434-415	ncbi:XP_020923782.1	Full	F-box/WD repeat-containing protein 2
EOG090B074B	Susscr4EVm005015t31	same	-2	279-281	ncbi:XP_020928373.1	Full	F-box/WD repeat-containing protein 4
EOG090B04IR	Susscr4EVm003871t9	evgain	13	459-446	ncbi:XP_020936694.1	Full	F-box/WD repeat-containing protein 5
EOG090B03YC	Susscr4EVm006926t1	evgain	23	422-399	ncbi:XP_013845790.1	Full	F-box/WD repeat-containing protein 8
EOG090B032J	Susscr4EVm004437t1	same	0	524-524	ncbi:NP_001231670.1	Full	FAD-dependent oxidoreductase domain-containing protein 2 precursor
EOG090B09WC	Susscr4EVm005806t2	evgain	460	460-0	na	Full/Miss	Fanconi anemia group E protein
EOG090B00P0	Susscr4EVm001172t1	same	0	1130-1130	ncbi:XP_001926905.3	Full	Fanconi anemia group I protein
EOG090B00R5	Susscr4EVm001515t1	evgain	17	574-557	ncbi:XP_020922960.1	Full	Fanconi anemia group J protein
EOG090B01LE	Susscr4EVm002187t12	same	0	713-713	ncbi:XP_003121714.3	Full	fanconi-associated nuclease 1
EOG090B03HU	Susscr4EVm004463t1	evgain	17	598-581	ncbi:XP_020953475.1	Full	FAS-associated factor 1
EOG090B06WS	Susscr4EVm004459t3	same	0	385-385	ncbi:XP_003123708.1	Full	FAS-associated factor 2
EOG090B0C65	Susscr4EVm014863t8	same	0	169-169	ncbi:NP_001121932.1	Full	fat storage-inducing transmembrane protein 2
EOG090B0CRC	Susscr4EVm007694t5	evgain	13	317-304	ncbi:NP_001231721.1	Full	fatty acid desaturase 6
EOG090B00CE	Susscr4EVm000694t1	evloss	-112	1308-1420	ncbi:XP_020944612.1	Full	fer-1-like protein 6
EOG090B0J1D	na	evloss	-116	0-116	ncbi:XP_020919070.1	Miss/Full	fer3-like protein
EOG090B01MH	Susscr4EVm137355t1	evgain	30	974-944	ncbi:XP_020919872.1	Full	FERM domain-containing protein 4A
EOG090B04AF	Susscr4EVm005112t1	same	0	531-531	ncbi:XP_020957500.1	Full	FERM domain-containing protein 6
EOG090B072I	Susscr4EVm008836t11	evgain	12	330-318	ncbi:NP_001163994.1	Full	ferrochelatase, mitochondrial
EOG090B0DJM	Susscr4EVm004654t61	same	0	208-208	ncbi:XP_001924632.1	Full	FGFR1 oncogene partner 2
EOG090B04P0	Susscr4EVm007527t2	same	0	397-397	ncbi:NP_001231042.1	Full	fibrinogen beta chain preproprotein
EOG090B0D3B	Susscr4EVm016314t1	evloss	-61	143-204	ncbi:XP_001926560.1	Full	fibroblast growth factor 19 precursor
EOG090B0DBW	Susscr4EVm023414t1	same	0	176-176	ncbi:XP_013848480.2	Full	fibroblast growth factor 7 precursor
EOG090B02AA	Susscr4EVm004127t2	same	0	598-598	ncbi:XP_020954553.1	Full	fibronectin type III and SPRY domain-containing protein 2
EOG090B023B	Susscr4EVm000481t1	evloss	-27	734-761	ncbi:XP_005659175.2	Full	fibronectin type III domain-containing protein 1
EOG090B00X6	Susscr4EVm001398t1	evgain	14	1117-1103	ncbi:XP_020920985.1	Full	fibronectin type-III domain-containing protein 3A
EOG090B04TF	Susscr4EVm006800t4	evgain	22	381-359	ncbi:XP_001929062.1	Full	fibulin-5
EOG090B01WY	Susscr4EVm001558t3	same	0	928-928	ncbi:XP_003132758.5	Full	filamin A-interacting protein 1-like
EOG090B04AX	Susscr4EVm003780t2	evgain	25	528-503	ncbi:XP_020933613.1	Full	filensin
EOG090B01WV	Susscr4EVm002872t1	same	0	463-463	ncbi:XP_005655320.1	Full	flap endonuclease GEN homolog 1
EOG090B00IN	Susscr4EVm000539t1	evgain	29	1471-1442	ncbi:XP_020918754.1	Full	focadhesin
EOG090B04I5	Susscr4EVm003989t2	evgain	21	510-489	ncbi:XP_020923688.1	Full	folliculin
EOG090B03OX	Susscr4EVm003830t6	same	5	554-549	ncbi:XP_005664139.1	Full	forkhead box protein M1
EOG090B0BD8	Susscr4EVm009687t5	evgain	20	246-226	ncbi:NP_001302669.1	Full	fos-related antigen 2
EOG090B064U	Susscr4EVm006574t5	same	0	377-377	ncbi:XP_005667267.2	Full	frizzled-4 precursor
EOG090B0654	Susscr4EVm007227t2	same	1	369-368	ncbi:XP_003356696.1	Full	fumarylacetoacetase
EOG090B02BC	Susscr4EVm002117t11	same	0	504-504	ncbi:XP_020943793.1	Full	FYVE, RhoGEF and PH domain-containing protein 1
EOG090B02HJ	Susscr4EVm002599t1	evgain	18	617-599	ncbi:XP_020949947.1	Full	G patch domain-containing protein 1
EOG090B0DIQ	Susscr4EVm012869t3	same	0	227-227	ncbi:XP_003125285.1	Full	G patch domain-containing protein 11
EOG090B09IW	Susscr4EVm006927t1	same	-1	437-438	ncbi:XP_020919759.1	Full	G patch domain-containing protein 2
EOG090B080Z	Susscr4EVm007564t2	same	0	269-269	ncbi:XP_003124292.1	Full	G-protein coupled estrogen receptor 1
EOG090B082S	Susscr4EVm010545t3	same	0	265-265	ncbi:NP_001177173.1	Full	G-protein coupled receptor 1
EOG090B0CE4	na	evloss	-278	0-278	ncbi:XP_003124612.1	Miss/Full	G-protein coupled receptor 139
EOG090B0ATD	Susscr4EVm010740t2	same	-1	319-320	ncbi:XP_003360273.2	Full	G-protein coupled receptor 143
EOG090B0CIK	Susscr4EVm009427t3	evgain	9	279-270	ncbi:XP_020941606.1	Full	G-protein coupled receptor 146
EOG090B0435	Susscr4EVm003313t1	evgain	14	625-611	ncbi:XP_003132698.1	Full	G-protein coupled receptor 156
EOG090B064P	Susscr4EVm007340t2	same	0	435-435	ncbi:XP_020945130.1	Full	G-protein coupled receptor 161
EOG090B03CX	Susscr4EVm007617t1	same	0	415-415	ncbi:XP_020953573.1	Full	G-protein coupled receptor 176
EOG090B092P	Susscr4EVm011578t6	same	0	294-294	ncbi:XP_013836083.2	Full	G-protein coupled receptor 183
EOG090B077K	Susscr4EVm008012t3	same	0	345-345	ncbi:XP_020947989.1	Full	G-protein coupled receptor 19
EOG090B068F	Susscr4EVm008924t2	same	0	350-350	ncbi:NP_001121959.1	Full	G-protein coupled receptor 39
EOG090B07DA	Susscr4EVm002954t13	evgain	122	578-456	ncbi:XP_020947035.1	Full	G2 and S phase-expressed protein 1
EOG090B05S8	Susscr4EVm007332t2	same	0	377-377	ncbi:XP_020927099.1	Full	GA-binding protein alpha chain
EOG090B0867	Susscr4EVm009536t3	same	0	341-341	ncbi:XP_003131241.1	Full	galactokinase
EOG090B02NI	Susscr4EVm003594t5	same	0	669-669	ncbi:XP_005669080.2	Full	gametogenetin-binding protein 2
EOG090B07C7	Susscr4EVm007421t2	evgain	18	397-379	ncbi:XP_020950858.1	Full	gamma-aminobutyric acid receptor subunit delta precursor
EOG090B01HH	Susscr4EVm003010t4	same	0	545-545	ncbi:XP_020922168.1	Full	gamma-aminobutyric acid type B receptor subunit 2
EOG090B095C	Susscr4EVm005149t62	same	0	276-276	ncbi:NP_001231550.1	Full	gamma-parvin
EOG090B0AHG	Susscr4EVm009640t3	same	0	247-247	ncbi:XP_020921118.1	Full	gamma-sarcoglycan
EOG090B0AQF	Susscr4EVm012165t1	same	0	262-262	ncbi:XP_020951710.1	Full	gamma-soluble NSF attachment protein
EOG090B01SA	Susscr4EVm002344t1	evgain	20	795-775	ncbi:XP_020929586.1	Full	gamma-tubulin complex component 2
EOG090B03IF	Susscr4EVm004999t5	same	0	451-451	ncbi:XP_020952638.1	Full	gamma-tubulin complex component 4
EOG090B0GPB	Susscr4EVm018420t6	evgain	15	158-143	ncbi:XP_003134190.2	Full	ganglioside GM2 activator
EOG090B08OX	Susscr4EVm011512t1	same	0	307-307	ncbi:XP_001927095.3	Full	ganglioside-induced differentiation-associated protein 1
EOG090B055C	Susscr4EVm008006t2	same	1	422-421	ncbi:XP_020946485.1	Full	ganglioside-induced differentiation-associated protein 2
EOG090B02X2	Susscr4EVm004794t3	evgain	44	684-640	ncbi:XP_020948363.1	Full	GAS2-like protein 3
EOG090B0E3E	Susscr4EVm011627t1	same	0	208-208	ncbi:XP_013835141.2	Full	GATA zinc finger domain-containing protein 1
EOG090B00G4	Susscr4EVm000688t4	evgain	19	1393-1374	ncbi:XP_013838545.1	Full	GATOR complex protein DEPDC5
EOG090B01J3	Susscr4EVm002996t1	evgain	9	771-762	ncbi:NP_001182282.1	Full	GATOR complex protein MIOS
EOG090B01LY	Susscr4EVm002146t3	same	0	784-784	ncbi:XP_020949444.1	Full	GATOR complex protein WDR59
EOG090B06RG	Susscr4EVm009940t3	same	0	313-313	ncbi:NP_001123424.1	Full	GDP-fucose protein O-fucosyltransferase 1
EOG090B071Y	Susscr4EVm003607t11	same	0	344-344	ncbi:XP_020927187.1	Full	GDP-fucose protein O-fucosyltransferase 2 precursor
EOG090B07GP	Susscr4EVm009009t3	same	0	244-244	ncbi:XP_020955407.1	Full	GDP-mannose 4,6 dehydratase
EOG090B0CIS	Susscr4EVm014575t1	same	0	226-226	ncbi:XP_003121825.1	Full	gem-associated protein 2
EOG090B0FBL	Susscr4EVm021815t2	same	6	139-133	ncbi:XP_003125262.1	Full	gem-associated protein 6
EOG090B0E88	Susscr4EVm011949t6	same	0	238-238	ncbi:NP_001231794.1	Full	gem-associated protein 8
EOG090B0GD6	Susscr4EVm013725t3	same	6	120-114	ncbi:XP_003128251.1	Full	geminin
EOG090B02FZ	Susscr4EVm003531t9	same	1	563-562	ncbi:XP_003133336.2	Full	general transcription and DNA repair factor IIH helicase subunit XPB
EOG090B02D4	Susscr4EVm003206t3	same	0	591-591	ncbi:XP_001929476.2	Full	general transcription factor 3C polypeptide 4
EOG090B04P4	Susscr4EVm005662t30	evgain	37	401-364	ncbi:XP_020926569.1	Full	general transcription factor 3C polypeptide 5
EOG090B0EKA	Susscr4EVm013164t1	same	0	150-150	ncbi:XP_003121394.2	Full	general transcription factor 3C polypeptide 6
EOG090B087O	Susscr4EVm008852t2	evgain	18	371-353	ncbi:XP_020925962.1	Full	general transcription factor IIE subunit 1
EOG090B04Z5	Susscr4EVm006941t2	same	0	471-471	ncbi:XP_013849960.2	Full	general transcription factor IIH subunit 1
EOG090B09MO	Susscr4EVm010690t3	same	0	242-242	ncbi:XP_001927574.1	Full	general transcription factor IIH subunit 3
EOG090B0A35	Susscr4EVm013621t2	same	0	276-276	ncbi:XP_003483520.1	Full	geranylgeranyl pyrophosphate synthase
EOG090B04WT	Susscr4EVm006799t1	same	0	329-329	ncbi:NP_001233195.1	Full	glucagon-like peptide 2 receptor
EOG090B071X	Susscr4EVm004793t2	evgain	13	462-449	ncbi:XP_020933211.1	Full	glucocorticoid modulatory element-binding protein 2
EOG090B0H3L	Susscr4EVm006916t9	evgain	13	190-177	ncbi:NP_001230305.1	Full	glucosamine 6-phosphate N-acetyltransferase
EOG090B030C	Susscr4EVm004807t13	same	0	514-514	ncbi:XP_003482212.1	Full	glutamate--cysteine ligase catalytic subunit
EOG090B0CBA	Susscr4EVm012134t8	same	5	201-196	ncbi:XP_001926413.2	Full	glutamate--cysteine ligase regulatory subunit
EOG090B056G	Susscr4EVm006165t14	same	2	397-395	ncbi:XP_003130516.1	Full	glutamate--tRNA ligase, mitochondrial
EOG090B00LJ	Susscr4EVm000842t14	evgain	72	528-456	ncbi:XP_020953276.1	Full	glutamate-rich protein 3
EOG090B0D80	Susscr4EVm007662t3	same	1	179-178	ncbi:XP_003122435.2	Full	glutamine amidotransferase-like class 1 domain-containing protein 1 precursor
EOG090B02OO	Susscr4EVm004111t10	same	0	596-596	ncbi:XP_020938299.1	Full	glutamine-dependent NAD(+) synthetase
EOG090B01ET	Susscr4EVm002115t3	same	0	795-795	ncbi:NP_999182.1	Full	glutamyl aminopeptidase
EOG090B04YZ	Susscr4EVm006749t1	evgain	33	488-455	ncbi:XP_003480342.1	Full	glutamyl-tRNA(Gln) amidotransferase subunit A, mitochondrial
EOG090B04BD	Susscr4EVm006191t4	same	0	452-452	ncbi:XP_020957177.1	Full	glutamyl-tRNA(Gln) amidotransferase subunit B, mitochondrial
EOG090B0JFR	Susscr4EVm021634t7	same	0	99-99	ncbi:XP_001928539.1	Full	glutamyl-tRNA(Gln) amidotransferase subunit C, mitochondrial
EOG090B0HKO	Susscr4EVm027255t6	same	0	101-101	ncbi:NP_001230646.1	Full	glutaredoxin 2 precursor
EOG090B0B7K	Susscr4EVm061667t1	evgain	137	137-0	na	Frag/Miss	glutaredoxin domain-containing cysteine-rich protein 1
EOG090B0907	Susscr4EVm008227t34	evgain	9	291-282	ncbi:NP_001230825.1	Full	glutaredoxin-3
EOG090B056T	Susscr4EVm006584t1	same	0	405-405	ncbi:XP_003483683.2	Full	glutathione reductase, mitochondrial precursor
EOG090B03FT	Susscr4EVm004464t1	evgain	34	514-480	ncbi:XP_020957370.1	Full	glutathione S-transferase C-terminal domain-containing protein
EOG090B062Z	Susscr4EVm007039t4	same	2	443-441	ncbi:NP_001231554.1	Full	glutathione synthetase
EOG090B0F0M	Susscr4EVm015705t3	evgain	11	172-161	ncbi:XP_003125197.1	Full	glutathione-specific gamma-glutamylcyclotransferase 2
EOG090B0521	Susscr4EVm006116t2	same	1	432-431	ncbi:XP_003132296.1	Full	glycerate kinase
EOG090B02TY	Susscr4EVm004302t1	same	0	642-642	ncbi:XP_020931436.1	Full	glycerol-3-phosphate dehydrogenase, mitochondrial precursor
EOG090B03J1	Susscr4EVm004780t1	evgain	22	602-580	ncbi:XP_020933708.1	Full	glycerophosphocholine phosphodiesterase GPCPD1
EOG090B06Z8	Susscr4EVm009245t2	same	0	367-367	ncbi:NP_001121914.1	Full	glycine amidinotransferase, mitochondrial
EOG090B0D55	Susscr4EVm002306t127	same	1	254-253	ncbi:NP_001103889.2	Full	glycine N-methyltransferase
EOG090B0HFS	Susscr4EVm030633t5	same	3	80-77	ncbi:NP_999611.1	Full	glycoprotein hormones alpha chain precursor
EOG090B0954	Susscr4EVm011851t6	same	6	273-267	ncbi:XP_020928522.1	Full	glycosyltransferase 1 domain-containing protein 1
EOG090B09B2	Susscr4EVm002240t34	same	0	311-311	ncbi:XP_001925492.3	Full	glycosyltransferase 8 domain-containing protein 1
EOG090B07ML	Susscr4EVm008789t1	evgain	12	368-356	ncbi:XP_020930495.1	Full	glycosyltransferase-like domain-containing protein 1
EOG090B09QI	Susscr4EVm012835t20	same	0	263-263	ncbi:XP_003131863.2	Full	glyoxalase domain-containing protein 4
EOG090B02R8	Susscr4EVm004784t9	same	0	599-599	ncbi:XP_013837609.2	Full	GMP synthase [glutamine-hydrolyzing]
EOG090B0A5Q	Susscr4EVm006573t2	same	0	153-153	ncbi:XP_020920293.1	Full	Golgi membrane protein 1
EOG090B066U	Susscr4EVm008807t5	evgain	30	406-376	ncbi:XP_003481521.3	Full	Golgi pH regulator A
EOG090B0B41	Susscr4EVm006805t1	evgain	127	453-326	ncbi:NP_001009581.1	Full/Frag	Golgi resident protein GCP60
EOG090B0E2I	Susscr4EVm013904t16	evgain	10	191-181	ncbi:XP_003131364.1	Full	Golgi SNAP receptor complex member 2
EOG090B0B2X	Susscr4EVm007983t10	evgain	36	239-203	ncbi:XP_020941599.1	Full	Golgi to ER traffic protein 4 homolog
EOG090B009U	Susscr4EVm000500t1	evgain	18	1632-1614	ncbi:XP_003483597.2	Full	Golgi-specific brefeldin A-resistance guanine nucleotide exchange factor 1
EOG090B00RP	Susscr4EVm000868t3	same	0	1272-1272	ncbi:XP_020929526.1	Full	golgin subfamily A member 3
EOG090B00CA	Susscr4EVm000283t1	same	4	1978-1974	ncbi:XP_005652452.2	Full	golgin subfamily A member 4
EOG090B04FX	Susscr4EVm004332t9	same	0	592-592	ncbi:XP_013844672.2	Full	golgin subfamily A member 5
EOG090B07PL	Susscr4EVm009582t1	evgain	26	341-315	ncbi:XP_003355115.1	Full	golgin-45
EOG090B0JY2	Susscr4EVm011827t5	evgain	85	247-162	ncbi:NP_001001546.1	Full	Golli-MBP
EOG090B07HJ	Susscr4EVm004083t34	same	6	334-328	ncbi:XP_005668490.1	Full	GPALPP motifs-containing protein 1
EOG090B05U9	Susscr4EVm007905t2	same	0	403-403	ncbi:XP_003356269.1	Full	GPI mannosyltransferase 2
EOG090B049P	Susscr4EVm006808t6	same	0	374-374	ncbi:XP_013848424.1	Full	GPI mannosyltransferase 3
EOG090B04X0	Susscr4EVm005120t1	same	2	490-488	ncbi:NP_001231268.1	Full	GPI transamidase component PIG-S
EOG090B05DZ	Susscr4EVm005098t21	evgain	45	496-451	ncbi:XP_003360061.3	Full	GPI transamidase component PIG-T
EOG090B066W	Susscr4EVm007539t11	same	0	396-396	ncbi:XP_003127767.4	Full	GPN-loop GTPase 2
EOG090B052R	Susscr4EVm003025t33	same	0	615-615	ncbi:XP_020918686.1	Full	GRAM domain-containing protein 1B
EOG090B0270	Susscr4EVm002953t2	same	0	611-611	ncbi:XP_003482102.3	Full	GRB2-associated and regulator of MAPK protein 1
EOG090B03L9	Susscr4EVm001157t18	evgain	25	635-610	ncbi:XP_003129225.4	Full	GRB2-associated-binding protein 1
EOG090B05Q3	Susscr4EVm003797t4	same	4	669-665	ncbi:XP_003134763.1	Full	GRIP and coiled-coil domain-containing protein 1
EOG090B00HG	Susscr4EVm000584t1	same	0	1601-1601	ncbi:XP_003124901.3	Full	GRIP and coiled-coil domain-containing protein 2
EOG090B03F2	Susscr4EVm003931t2	same	0	495-495	ncbi:NP_001302671.1	Full	growth arrest-specific protein 6 precursor
EOG090B08ZX	Susscr4EVm009711t2	same	0	289-289	ncbi:NP_001231311.1	Full	growth hormone-inducible transmembrane protein
EOG090B06DQ	Susscr4EVm006217t1	same	0	264-264	ncbi:NP_001231226.1	Full	growth/differentiation factor 5 preproprotein
EOG090B0ERC	Susscr4EVm015213t2	same	0	173-173	ncbi:XP_003356895.2	Full	grpE protein homolog 1, mitochondrial
EOG090B0GK8	Susscr4EVm032031t1	same	0	125-125	ncbi:XP_005666482.1	Full	GSK3B-interacting protein
EOG090B0K77	Susscr4EVm136636t1	same	0	77-77	ncbi:NP_001230372.1	Full	GTP cyclohydrolase 1 feedback regulatory protein
EOG090B0DUS	Susscr4EVm013037t1	same	-4	248-252	ncbi:XP_003132724.1	Full	GTP-binding protein 8
EOG090B07KG	Susscr4EVm008313t4	same	0	351-351	ncbi:XP_003131840.3	Full	GTPase Era, mitochondrial
EOG090B00JW	Susscr4EVm000921t5	same	0	1258-1258	ncbi:XP_020924307.1	Full	GTPase-activating protein and VPS9 domain-containing protein 1
EOG090B017X	Susscr4EVm001967t2	same	0	843-843	ncbi:XP_020924874.1	Full	GTPase-activating Rap/Ran-GAP domain-like protein 3
EOG090B0530	Susscr4EVm008966t1	same	0	345-345	ncbi:XP_020920498.1	Full	guanine deaminase
EOG090B08OU	Susscr4EVm011324t1	evgain	9	312-303	ncbi:XP_020927952.1	Full	guanine nucleotide-binding protein G(z) subunit alpha
EOG090B079C	Susscr4EVm006135t4	evgain	10	391-381	ncbi:XP_001928489.1	Full	guanine nucleotide-binding protein-like 3
EOG090B03EC	Susscr4EVm005064t2	same	0	470-470	ncbi:NP_001018042.1	Full	guanylate cyclase soluble subunit beta-1
EOG090B0J1Z	Susscr4EVm014469t1	same	0	109-109	ncbi:XP_003129300.1	Full	H/ACA ribonucleoprotein complex subunit 1
EOG090B07E6	Susscr4EVm006709t3	evgain	14	330-316	ncbi:NP_001136140.1	Full	H/ACA ribonucleoprotein complex subunit 4
EOG090B0CPL	Susscr4EVm013239t8	evgain	18	268-250	ncbi:NP_001172095.1	Full	HAUS augmin-like complex subunit 1
EOG090B0G1S	Susscr4EVm015492t4	same	0	144-144	ncbi:NP_001230834.1	Full	HAUS augmin-like complex subunit 2
EOG090B092A	Susscr4EVm010326t1	evgain	24	299-275	ncbi:XP_020939235.1	Full	HAUS augmin-like complex subunit 8
EOG090B034C	Susscr4EVm004824t5	same	0	382-382	ncbi:XP_020943254.1	Full	HBS1-like protein
EOG090B0EFX	Susscr4EVm016024t3	same	5	166-161	ncbi:XP_020944342.1	Full	HD domain-containing protein 2
EOG090B055U	Susscr4EVm005142t14	same	0	340-340	ncbi:XP_020942963.1	Full	headcase protein homolog
EOG090B04OL	Susscr4EVm004438t2	same	0	537-537	ncbi:XP_020949878.1	Full	HEAT repeat-containing protein 3
EOG090B01CM	Susscr4EVm001578t2	same	0	872-872	ncbi:XP_020923034.1	Full	HEAT repeat-containing protein 6
EOG090B0C8Z	Susscr4EVm009779t1	same	0	283-283	ncbi:XP_020926731.1	Full	heat shock factor 2-binding protein
EOG090B02LB	Susscr4EVm004270t1	evgain	25	548-523	ncbi:XP_003129219.4	Full	hedgehog-interacting protein precursor
EOG090B009K	Susscr4EVm000437t2	evgain	17	1672-1655	ncbi:XP_020922408.1	Full	helicase with zinc finger domain
EOG090B0G3D	Susscr4EVm013043t3	same	8	238-230	ncbi:NP_001231508.1	Full	hematopoietically-expressed homeobox protein HHEX
EOG090B09KH	Susscr4EVm011380t1	same	5	244-239	ncbi:XP_020924485.1	Full	hemK methyltransferase family member 1
EOG090B0DQP	Susscr4EVm018381t1	evgain	27	179-152	ncbi:XP_020926527.1	Full	hemK methyltransferase family member 2
EOG090B05L6	Susscr4EVm007994t3	evgain	18	366-348	ncbi:XP_020958047.1	Full	HEPACAM family member 2 precursor
EOG090B085Q	Susscr4EVm011963t2	same	0	314-314	ncbi:XP_020929050.1	Full	heparan sulfate glucosamine 3-O-sulfotransferase 5
EOG090B05M2	Susscr4EVm006198t3	evgain	44	450-406	ncbi:NP_001139602.2	Full	heparanase preproprotein
EOG090B075X	Susscr4EVm007516t1	evgain	23	371-348	ncbi:NP_001137186.1	Full	hepatic triacylglycerol lipase
EOG090B0FHL	Susscr4EVm013173t2	evgain	12	160-148	ncbi:XP_020954540.1	Full	hepatoma-derived growth factor-related protein 3
EOG090B0126	Susscr4EVm001644t6	same	0	926-926	ncbi:NP_001092073.1	Full	Hermansky-Pudlak syndrome 5 protein
EOG090B02NQ	Susscr4EVm003476t1	same	-5	485-490	ncbi:NP_001092060.1	Full	Hermansky-Pudlak syndrome 6 protein
EOG090B076T	Susscr4EVm006512t1	evgain	20	456-436	ncbi:XP_020953293.1	Full	heterochromatin protein 1-binding protein 3
EOG090B05VA	Susscr4EVm000734t35	evgain	35	526-491	ncbi:XP_005660840.2	Full	heterogeneous nuclear ribonucleoprotein U
EOG090B0G16	Susscr4EVm015330t1	same	0	144-144	ncbi:NP_999265.1	Full	high affinity copper uptake protein 1
EOG090B09VK	Susscr4EVm010712t4	same	0	264-264	ncbi:XP_020954678.1	Full	high mobility group protein 20A
EOG090B03BB	Susscr4EVm004763t1	same	-1	558-559	ncbi:XP_020935507.1	Full	highly divergent homeobox
EOG090B08OS	Susscr4EVm008266t2	same	0	387-387	ncbi:XP_005669848.1	Full	histamine H1 receptor
EOG090B034V	Susscr4EVm005157t2	same	0	592-592	ncbi:XP_001925096.2	Full	histidine ammonia-lyase
EOG090B03A0	Susscr4EVm004065t1	same	0	561-561	ncbi:XP_001925377.2	Full	histidine decarboxylase
EOG090B06MJ	Susscr4EVm007655t5	same	0	361-361	ncbi:XP_003483722.2	Full	histone acetyltransferase type B catalytic subunit
EOG090B08HX	Susscr4EVm010677t1	evgain	27	334-307	ncbi:XP_020925043.1	Full	histone deacetylase 11
EOG090B05SY	Susscr4EVm008127t2	same	0	370-370	ncbi:XP_013850708.2	Full	histone deacetylase 3
EOG090B01ON	Susscr4EVm003359t4	same	1	462-461	ncbi:XP_003128016.4	Full	histone H2A deubiquitinase MYSM1
EOG090B05JI	Susscr4EVm005544t1	same	7	392-385	ncbi:XP_003129977.1	Full	histone H4 transcription factor
EOG090B07YN	Susscr4EVm009459t2	same	0	277-277	ncbi:XP_020928885.1	Full	histone PARylation factor 1
EOG090B02EA	Susscr4EVm002890t2	same	0	692-692	ncbi:XP_003122479.2	Full	histone-lysine N-methyltransferase KMT5B
EOG090B0067	Susscr4EVm000199t1	same	1	2078-2077	ncbi:XP_020924363.1	Full	histone-lysine N-methyltransferase SETD2
EOG090B03SX	Susscr4EVm006111t2	same	0	454-454	ncbi:XP_001925323.1	Full	histone-lysine N-methyltransferase setd3
EOG090B07KI	Susscr4EVm008090t4	same	6	323-317	ncbi:XP_005656590.2	Full	histone-lysine N-methyltransferase SETD7
EOG090B0AFN	Susscr4EVm009082t10	same	0	371-371	ncbi:NP_001153564.2	Full	histone-lysine N-methyltransferase SMYD3
EOG090B00X1	Susscr4EVm000628t1	same	0	1262-1262	ncbi:XP_020939844.1	Full	histone-lysine N-methyltransferase, H3 lysine-79 specific
EOG090B06I1	Susscr4EVm000838t21	same	0	276-276	ncbi:XP_020935550.1	Full	HIV Tat-specific factor 1
EOG090B0BJV	Susscr4EVm003300t37	evgain	24	264-240	ncbi:XP_020935935.1	Full	HLA class II histocompatibility antigen gamma chain
EOG090B01VD	Susscr4EVm002339t7	evgain	18	776-758	ncbi:XP_020926128.1	Full	HMG box transcription factor BBX
EOG090B00X9	Susscr4EVm001139t26	evgain	20	1009-989	ncbi:XP_020940668.1	Full	HMG domain-containing protein 3
EOG090B08YU	Susscr4EVm005004t2	same	0	519-519	ncbi:XP_020937139.1	Full	HMG domain-containing protein 4
EOG090B0BN2	Susscr4EVm012236t1	same	0	231-231	ncbi:XP_020948237.1	Full	homeobox protein DBX2
EOG090B0FQE	Susscr4EVm023660t1	evloss	-34	153-187	ncbi:XP_020919044.1	Full	homeobox protein DLX-6
EOG090B0CN4	Susscr4EVm012510t1	same	0	243-243	ncbi:NP_999286.1	Full	homeobox protein MOX-2
EOG090B07LC	Susscr4EVm008770t5	evgain	19	351-332	ncbi:XP_020926702.1	Full	homeobox protein PKNOX1
EOG090B08SM	Susscr4EVm008856t2	evgain	9	358-349	ncbi:XP_020934290.1	Full	homocysteine-responsive endoplasmic reticulum-resident ubiquitin-like domain member 2 protein
EOG090B05MI	Susscr4EVm008532t3	evgain	14	414-400	ncbi:XP_003361929.2	Full	homogentisate 1,2-dioxygenase
EOG090B09DN	Susscr4EVm009668t2	evgain	17	261-244	ncbi:XP_003121966.1	Full	hsp90 co-chaperone Cdc37-like 1
EOG090B04QQ	Susscr4EVm008120t3	same	0	348-348	ncbi:XP_003132684.1	Full	HSPB1-associated protein 1
EOG090B03UM	Susscr4EVm004543t2	evgain	31	521-490	ncbi:XP_003134130.2	Full	hyaluronan mediated motility receptor
EOG090B08A7	Susscr4EVm011114t2	same	0	336-336	ncbi:NP_001230360.1	Full	hydroxyacid oxidase 1
EOG090B05PW	Susscr4EVm000222t32	same	0	347-347	ncbi:XP_003125651.1	Full	hydroxyacid-oxoacid transhydrogenase, mitochondrial
EOG090B0BO4	Susscr4EVm009788t8	evgain	15	271-256	ncbi:NP_999496.1	Full	hydroxyacyl-coenzyme A dehydrogenase, mitochondrial precursor
EOG090B09UN	Susscr4EVm005376t15	evgain	34	261-227	ncbi:XP_020942483.1	Full	hydroxyacylglutathione hydrolase, mitochondrial precursor
EOG090B05LI	Susscr4EVm006011t4	same	2	457-455	ncbi:NP_001239144.1	Full	hydroxymethylglutaryl-CoA synthase, cytoplasmic
EOG090B0B6W	Susscr4EVm005436t27	same	3	243-240	ncbi:XP_003128111.2	Full	hydroxypyruvate isomerase
EOG090B08FN	Susscr4EVm011623t7	same	0	258-258	ncbi:XP_003125636.1	Full	hypoxia-inducible factor 1-alpha inhibitor
EOG090B06ZX	Susscr4EVm006455t6	same	0	386-386	ncbi:XP_020948398.1	Full	imidazolonepropionase
EOG090B05LJ	Susscr4EVm006693t10	evgain	20	376-356	ncbi:XP_013837870.2	Full	immunoglobulin superfamily member 11 precursor
EOG090B01SX	Susscr4EVm002671t1	same	0	751-751	ncbi:XP_003131576.3	Full	importin subunit beta-1
EOG090B01NJ	Susscr4EVm001583t3	same	0	989-989	ncbi:XP_003355120.1	Full	inactive dual specificity phosphatase 27
EOG090B08TX	Susscr4EVm006071t8	evgain	9	286-277	ncbi:XP_003126882.1	Full	inactive hydroxysteroid dehydrogenase-like protein 1
EOG090B09T3	Susscr4EVm012574t2	same	0	222-222	ncbi:XP_005662030.1	Full	inactive peptidyl-prolyl cis-trans isomerase FKBP6
EOG090B0BEW	Susscr4EVm009911t2	same	0	308-308	ncbi:XP_005659463.2	Full	inactive serine protease 35
EOG090B05FH	Susscr4EVm006412t9	evgain	22	261-239	ncbi:XP_003127401.2	Full	inactive serine/threonine-protein kinase VRK3
EOG090B03BE	Susscr4EVm005109t1	evgain	22	609-587	ncbi:NP_001155121.1	Full	influenza virus NS1A-binding protein
EOG090B08NT	Susscr4EVm008736t2	evgain	17	373-356	ncbi:NP_001231197.1	Full	inhibitor of growth protein 3
EOG090B02MH	Susscr4EVm003993t1	same	4	680-676	ncbi:XP_020932827.1	Full	inhibitor of nuclear factor kappa-B kinase subunit beta
EOG090B0H2S	Susscr4EVm006113t280	same	0	129-129	ncbi:XP_003356456.1	Full	INO80 complex subunit C
EOG090B02JL	Susscr4EVm002112t4	evgain	16	939-923	ncbi:XP_020931699.1	Full	INO80 complex subunit D
EOG090B0F68	Susscr4EVm013306t11	same	0	174-174	ncbi:XP_013840613.1	Full	inosine triphosphate pyrophosphatase
EOG090B04MI	Susscr4EVm006315t2	evgain	28	493-465	ncbi:XP_020928454.1	Full	inositol 1,4,5-trisphosphate receptor-interacting protein
EOG090B071Q	Susscr4EVm009283t1	same	0	339-339	ncbi:XP_003132266.1	Full	inositol hexakisphosphate kinase 1
EOG090B08R7	Susscr4EVm011127t4	evgain	18	192-174	ncbi:NP_001230561.1	Full	inositol monophosphatase 3
EOG090B06C5	Susscr4EVm007409t2	same	-1	289-290	ncbi:XP_020928880.1	Full	inositol polyphosphate multikinase
EOG090B05D7	Susscr4EVm007159t3	evgain	10	421-411	ncbi:XP_013851236.2	Full	inositol-pentakisphosphate 2-kinase
EOG090B0FH2	Susscr4EVm017385t1	same	0	154-154	ncbi:XP_005664252.1	Full	insulin-like growth factor I preproprotein
EOG090B0ARP	Susscr4EVm000372t299	evgain	11	206-195	ncbi:NP_001035834.1	Full	integral membrane protein 2B
EOG090B04TV	Susscr4EVm006109t1	same	0	430-430	ncbi:XP_020929332.1	Full	integral membrane protein DGCR2/IDD precursor
EOG090B006Y	Susscr4EVm000270t1	same	0	1804-1804	ncbi:XP_003124308.3	Full	integrator complex subunit 1
EOG090B02P4	Susscr4EVm004250t14	same	-3	629-632	ncbi:XP_013840464.2	Full	integrator complex subunit 10
EOG090B03H1	Susscr4EVm004908t4	same	8	536-528	ncbi:XP_020953095.1	Full	integrator complex subunit 11
EOG090B0CYN	Susscr4EVm006741t1	evgain	52	403-351	ncbi:XP_020957371.1	Full	integrator complex subunit 12
EOG090B02NM	Susscr4EVm004572t24	same	2	627-625	ncbi:NP_001230524.1	Full	integrator complex subunit 13
EOG090B01LT	Susscr4EVm002483t2	same	0	886-886	ncbi:XP_020918221.1	Full	integrator complex subunit 4
EOG090B01LW	Susscr4EVm002446t1	same	5	870-865	ncbi:XP_020919518.1	Full	integrator complex subunit 7
EOG090B01CY	Susscr4EVm002029t2	same	0	886-886	ncbi:XP_003125607.3	Full	integrator complex subunit 8
EOG090B0310	Susscr4EVm005108t2	same	0	579-579	ncbi:XP_001929033.5	Full	integrator complex subunit 9
EOG090B01K5	Susscr4EVm001974t1	evgain	31	941-910	ncbi:NP_001077401.1	Full	integrin alpha-V preproprotein
EOG090B0FQ9	Susscr4EVm017825t4	same	0	168-168	ncbi:XP_003354976.1	Full	integrin beta-1-binding protein 1
EOG090B05NQ	Susscr4EVm006515t2	same	4	452-448	ncbi:XP_005668583.2	Full	integrin beta-like protein 1 precursor
EOG090B09RE	Susscr4EVm008652t3	same	0	260-260	ncbi:XP_003133820.3	Full	integrin-linked kinase-associated serine/threonine phosphatase 2C
EOG090B02NV	Susscr4EVm002400t1	same	0	748-748	ncbi:NP_999068.1	Full	inter-alpha-trypsin inhibitor heavy chain H2 precursor
EOG090B069M	Susscr4EVm008037t2	same	3	370-367	ncbi:NP_001239356.1	Full	interferon regulatory factor 8
EOG090B01BP	Susscr4EVm002190t1	same	0	861-861	ncbi:NP_001093664.1	Full	interferon-induced helicase C domain-containing protein 1
EOG090B02GM	Susscr4EVm004883t1	same	0	543-543	ncbi:XP_005670123.1	Full	interleukin-1 receptor accessory protein precursor
EOG090B02WP	Susscr4EVm004137t1	evgain	11	573-562	ncbi:XP_020924655.1	Full	interleukin-17 receptor D precursor
EOG090B0A1V	Susscr4EVm013218t3	same	0	210-210	ncbi:XP_003358614.1	Full	interleukin-20 receptor subunit beta
EOG090B00QJ	Susscr4EVm001521t2	evgain	20	1064-1044	ncbi:XP_020925022.1	Full	intraflagellar transport protein 122 homolog
EOG090B0I1W	Susscr4EVm021998t1	same	0	118-118	ncbi:XP_003358215.1	Full	intraflagellar transport protein 20 homolog
EOG090B0EXN	Susscr4EVm024393t2	evgain	18	167-149	ncbi:XP_003124428.1	Full	intraflagellar transport protein 22 homolog
EOG090B0EDN	Susscr4EVm014441t1	same	4	172-168	ncbi:XP_020947195.1	Full	intraflagellar transport protein 27 homolog
EOG090B0EU7	Susscr4EVm018234t19	same	6	155-149	ncbi:XP_003128718.1	Full	intraflagellar transport protein 43 homolog
EOG090B09O9	Susscr4EVm011721t7	same	3	210-207	ncbi:XP_003357365.1	Full	intraflagellar transport protein 46 homolog
EOG090B06KP	Susscr4EVm008465t8	same	0	375-375	ncbi:XP_005657724.1	Full	intraflagellar transport protein 52 homolog
EOG090B08DR	Susscr4EVm009292t2	same	0	357-357	ncbi:XP_020926114.1	Full	intraflagellar transport protein 57 homolog
EOG090B03C3	Susscr4EVm004886t5	same	0	625-625	ncbi:XP_020928699.1	Full	intraflagellar transport protein 81 homolog
EOG090B0229	Susscr4EVm003154t16	same	0	727-727	ncbi:XP_020921093.1	Full	intraflagellar transport protein 88 homolog
EOG090B01KT	Susscr4EVm001979t8	evloss	-47	860-907	ncbi:XP_020922279.1	Full	inversin
EOG090B0AI7	Susscr4EVm011434t1	same	0	243-243	ncbi:XP_001926541.1	Full	inward rectifier potassium channel 13
EOG090B0B2Z	Susscr4EVm013527t9	same	2	257-255	ncbi:NP_999581.1	Full	iodotyrosine deiodinase 1 precursor
EOG090B030B	Susscr4EVm003640t1	same	0	491-491	ncbi:XP_003134795.1	Full	IQ and ubiquitin-like domain-containing protein
EOG090B067P	Susscr4EVm006060t2	same	0	517-517	ncbi:XP_020925931.1	Full	IQ calmodulin-binding motif-containing protein 1
EOG090B03R1	Susscr4EVm004091t1	same	0	261-261	ncbi:XP_013847721.2	Full	IQ domain-containing protein E
EOG090B0F2F	Susscr4EVm027890t4	same	8	115-107	ncbi:XP_003482336.1	Full	iron-sulfur cluster assembly 2 homolog, mitochondrial precursor
EOG090B0COI	Susscr4EVm014123t3	same	0	192-192	ncbi:XP_003481337.1	Full	isoamyl acetate-hydrolyzing esterase 1 homolog precursor
EOG090B00PB	Susscr4EVm001281t2	same	0	1081-1081	ncbi:XP_020942643.1	Full	isoleucine--tRNA ligase, cytoplasmic
EOG090B01DB	Susscr4EVm002081t2	same	0	827-827	ncbi:XP_005656840.2	Full	isoleucine--tRNA ligase, mitochondrial precursor
EOG090B0AEA	Susscr4EVm011133t1	same	3	207-204	ncbi:XP_005668301.1	Full	isopentenyl-diphosphate Delta-isomerase 1
EOG090B05NZ	Susscr4EVm005307t1	same	0	303-303	ncbi:XP_001925035.3	Full	isthmin-1 precursor
EOG090B07CH	Susscr4EVm007063t1	same	2	328-326	ncbi:XP_005653081.1	Full	jmjC domain-containing protein 5
EOG090B04X5	Susscr4EVm007724t5	same	1	428-427	ncbi:XP_013853446.1	Full	KAT8 regulatory NSL complex subunit 2
EOG090B02EW	Susscr4EVm002790t1	same	0	740-740	ncbi:XP_020942932.1	Full	KAT8 regulatory NSL complex subunit 3
EOG090B05TV	Susscr4EVm007292t2	evgain	14	441-427	ncbi:XP_020921558.1	Full	KDEL motif-containing protein 1 precursor
EOG090B04UV	Susscr4EVm007109t3	same	0	402-402	ncbi:XP_003129882.1	Full	KDEL motif-containing protein 2 precursor
EOG090B06P3	Susscr4EVm009324t9	evgain	23	398-375	ncbi:XP_005666039.1	Full	kelch domain-containing protein 3
EOG090B07E4	Susscr4EVm011068t1	same	0	333-333	ncbi:XP_003357440.1	Full	kelch domain-containing protein 8A
EOG090B0417	Susscr4EVm006495t2	evgain	18	505-487	ncbi:XP_003122851.2	Full	kelch repeat and BTB domain-containing protein 4
EOG090B03FV	Susscr4EVm005993t4	same	0	481-481	ncbi:XP_003358539.3	Full	kelch repeat and BTB domain-containing protein 8
EOG090B03D1	Susscr4EVm005261t1	evgain	35	580-545	ncbi:XP_013841468.1	Full	kelch-like protein 15
EOG090B03C7	Susscr4EVm005350t6	evgain	15	568-553	ncbi:XP_005656773.1	Full	kelch-like protein 20
EOG090B03P9	Susscr4EVm005998t3	same	0	495-495	ncbi:XP_020932159.1	Full	kelch-like protein 23
EOG090B023T	Susscr4EVm002101t10	evgain	36	629-593	ncbi:XP_020943445.1	Full	kelch-like protein 29
EOG090B03FW	Susscr4EVm005275t3	same	-2	578-580	ncbi:XP_020928877.1	Full	kelch-like protein 32
EOG090B03UX	Susscr4EVm005279t1	same	0	486-486	ncbi:XP_020935957.1	Full	kelch-like protein 34
EOG090B03QU	Susscr4EVm001783t7	same	0	540-540	ncbi:XP_020949385.1	Full	kelch-like protein 36
EOG090B061K	Susscr4EVm005865t11	evgain	17	438-421	ncbi:XP_003126455.1	Full	kelch-like protein 42
EOG090B03WD	Susscr4EVm005677t1	same	0	487-487	ncbi:XP_020925559.1	Full	kelch-like protein 6
EOG090B0AXA	Susscr4EVm137421t6	same	8	279-271	ncbi:XP_003124605.2	Full	ketimine reductase mu-crystallin
EOG090B013I	Susscr4EVm001118t14	evloss	-18	1255-1273	ncbi:XP_020941288.1	Full	kinectin
EOG090B029U	Susscr4EVm002391t5	evgain	20	692-672	ncbi:XP_020940494.1	Full	kinesin-like protein KIF20A
EOG090B00BU	Susscr4EVm000346t1	same	0	1687-1687	ncbi:XP_020920125.1	Full	kinesin-like protein KIF26B
EOG090B03FY	Susscr4EVm004426t3	same	0	602-602	ncbi:XP_003128104.3	Full	kinesin-like protein KIF2C
EOG090B03O2	Susscr4EVm004336t4	evgain	18	670-652	ncbi:XP_003123984.1	Full	kinesin-like protein KIF3A
EOG090B06FW	Susscr4EVm005394t1	same	0	559-559	ncbi:XP_013854703.2	Full	kinetochore protein NDC80 homolog
EOG090B05OT	Susscr4EVm008585t3	same	0	420-420	ncbi:XP_005655436.1	Full	kinetochore protein Nuf2
EOG090B0GVF	Susscr4EVm017141t1	same	0	202-202	ncbi:XP_003133504.1	Full	kinetochore protein Spc25
EOG090B0EFC	Susscr4EVm010200t5	same	8	227-219	ncbi:XP_020919630.1	Full	kinetochore-associated protein NSL1 homolog
EOG090B02GK	Susscr4EVm004179t1	same	0	668-668	ncbi:XP_020958029.1	Full	krev interaction trapped protein 1
EOG090B0AL3	Susscr4EVm010320t13	evgain	11	314-303	ncbi:XP_003126436.1	Full	KRR1 small subunit processome component homolog
EOG090B05LQ	Susscr4EVm008062t1	evloss	-12	421-433	ncbi:XP_020931491.1	Full	kynureninase
EOG090B05DU	Susscr4EVm008384t23	same	0	380-380	ncbi:NP_999241.1	Full	kynurenine 3-monooxygenase
EOG090B06RD	Susscr4EVm007921t2	evgain	23	363-340	ncbi:XP_001926853.1	Full	L-2-hydroxyglutarate dehydrogenase, mitochondrial precursor
EOG090B0CXJ	Susscr4EVm003031t36	same	3	261-258	ncbi:XP_003129870.1	Full	L-aminoadipate-semialdehyde dehydrogenase-phosphopantetheinyl transferase
EOG090B094V	Susscr4EVm010228t2	evgain	11	168-157	ncbi:XP_005671572.1	Full	L-seryl-tRNA(Sec) kinase
EOG090B066C	Susscr4EVm008863t3	evgain	20	371-351	ncbi:XP_005668500.1	Full	laccase domain-containing protein 1
EOG090B07KK	Susscr4EVm008256t6	evgain	26	300-274	ncbi:XP_020942952.1	Full	lactosylceramide alpha-2,3-sialyltransferase
EOG090B0BST	Susscr4EVm012412t5	same	0	261-261	ncbi:XP_001927667.1	Full	laforin
EOG090B0APB	Susscr4EVm008355t5	same	0	261-261	ncbi:NP_999046.1	Full	lambda-crystallin homolog
EOG090B04IE	Susscr4EVm004526t7	same	0	529-529	ncbi:XP_003354039.2	Full	lamin-B2
EOG090B002I	Susscr4EVm000085t5	evgain	71	2739-2668	ncbi:XP_020940122.1	Full	laminin subunit alpha-2
EOG090B04Z8	Susscr4EVm007894t4	same	0	412-412	ncbi:NP_999597.1	Full	lanosterol 14-alpha demethylase
EOG090B05JS	Susscr4EVm006041t7	same	1	436-435	ncbi:XP_020957246.1	Full	large neutral amino acids transporter small subunit 1
EOG090B049R	Susscr4EVm005253t1	same	3	548-545	ncbi:XP_020925733.1	Full	large subunit GTPase 1 homolog
EOG090B05BY	Susscr4EVm006991t2	same	0	438-438	ncbi:XP_020925161.1	Full	lariat debranching enzyme
EOG090B0EBP	Susscr4EVm018406t6	same	0	197-197	ncbi:XP_003358692.1	Full	latexin
EOG090B08JY	Susscr4EVm004601t12	same	0	511-511	ncbi:XP_020920183.1	Full	leiomodin-1
EOG090B0302	Susscr4EVm004775t3	same	0	527-527	ncbi:XP_003358824.3	Full	leishmanolysin-like peptidase
EOG090B028T	na	evloss	-386	0-386	ncbi:XP_020940314.1	Miss/Full	lengsin
EOG090B098W	Susscr4EVm009669t13	evgain	36	311-275	ncbi:XP_020942113.1	Full	leucine carboxyl methyltransferase 1
EOG090B0B06	Susscr4EVm009819t2	evgain	19	285-266	ncbi:XP_001926855.2	Full	leucine zipper transcription factor-like protein 1
EOG090B00VD	Susscr4EVm001602t4	same	0	1070-1070	ncbi:XP_020940620.1	Full	leucine--tRNA ligase, cytoplasmic
EOG090B01H7	Susscr4EVm002739t1	evgain	21	839-818	ncbi:XP_020924295.1	Full	leucine--tRNA ligase, mitochondrial
EOG090B00YL	Susscr4EVm001012t1	evgain	31	1173-1142	ncbi:XP_003125231.4	Full	leucine-rich PPR motif-containing protein, mitochondrial precursor
EOG090B030O	Susscr4EVm002185t1	same	0	893-893	ncbi:XP_020944821.1	Full	leucine-rich repeat and coiled-coil domain-containing protein 1
EOG090B01QX	Susscr4EVm005225t1	evloss	-73	476-549	ncbi:XP_003134708.2	Full	leucine-rich repeat and guanylate kinase domain-containing protein
EOG090B04DB	Susscr4EVm003307t8	same	0	577-577	ncbi:XP_020919846.1	Full	leucine-rich repeat and immunoglobulin-like domain-containing nogo receptor-interacting protein 2
EOG090B05TK	Susscr4EVm006327t1	same	0	544-544	ncbi:XP_001927528.1	Full	leucine-rich repeat protein SHOC-2
EOG090B050M	Susscr4EVm007489t1	same	0	460-460	ncbi:XP_003125000.1	Full	leucine-rich repeat transmembrane neuronal protein 1
EOG090B05HX	Susscr4EVm007614t1	same	0	435-435	ncbi:XP_005661763.1	Full	leucine-rich repeat transmembrane neuronal protein 2 precursor
EOG090B03EG	Susscr4EVm004511t5	same	0	588-588	ncbi:XP_001926484.2	Full	leucine-rich repeat transmembrane protein FLRT3 precursor
EOG090B01PI	Susscr4EVm002555t4	evgain	17	786-769	ncbi:XP_013849929.2	Full	leucine-rich repeat-containing G-protein coupled receptor 4 precursor
EOG090B04VN	Susscr4EVm007690t1	same	0	473-473	ncbi:XP_020932591.1	Full	leucine-rich repeat-containing protein 14B
EOG090B0BG8	Susscr4EVm011552t3	same	0	258-258	ncbi:XP_003126571.2	Full	leucine-rich repeat-containing protein 23
EOG090B0B0Z	Susscr4EVm015424t2	same	0	241-241	ncbi:XP_003132124.1	Full	leucine-rich repeat-containing protein 3B
EOG090B06X6	Susscr4EVm007061t2	same	0	346-346	ncbi:XP_020952265.1	Full	leucine-rich repeat-containing protein 42
EOG090B060G	Susscr4EVm005397t5	evgain	16	508-492	ncbi:XP_020950890.1	Full	leucine-rich repeat-containing protein 47
EOG090B0DF7	Susscr4EVm012168t4	evgain	9	233-224	ncbi:NP_001231740.1	Full	leucine-rich repeat-containing protein 57
EOG090B0ALV	Susscr4EVm009371t1	same	0	270-270	ncbi:XP_003482241.1	Full	leucine-rich repeat-containing protein 73
EOG090B03QZ	Susscr4EVm005501t7	evgain	15	526-511	ncbi:NP_001172061.2	Full	leukotriene A-4 hydrolase
EOG090B034Q	Susscr4EVm004231t3	same	1	563-562	ncbi:XP_013845222.2	Full	ligand of Numb protein X 2
EOG090B0JIN	Susscr4EVm007613t25	evgain	20	143-123	ncbi:NP_001106156.1	Full	LIM domain transcription factor LMO4
EOG090B0I1Z	Susscr4EVm008753t20	same	0	95-95	ncbi:NP_001231640.1	Full	LIM domain-containing protein 2
EOG090B05A2	Susscr4EVm007442t7	evgain	36	443-407	ncbi:XP_020934816.1	Full	limb region 1 protein homolog
EOG090B05UO	Susscr4EVm001610t14	evloss	-19	433-452	ncbi:XP_020942534.1	Full	lipase maturation factor 1
EOG090B057D	Susscr4EVm005618t1	evgain	12	511-499	ncbi:XP_020926905.1	Full	lipoma-preferred partner
EOG090B07UK	Susscr4EVm009202t5	evgain	28	349-321	ncbi:NP_001230391.1	Full	lipoyl synthase, mitochondrial precursor
EOG090B00Z9	Susscr4EVm001435t2	same	0	890-890	ncbi:XP_003121750.1	Full	lisH domain and HEAT repeat-containing protein KIAA1468
EOG090B035N	Susscr4EVm003033t15	same	0	601-601	ncbi:XP_005672327.3	Full	lisH domain-containing protein ARMC9
EOG090B0HXD	Susscr4EVm018302t2	same	0	110-110	ncbi:XP_003361868.2	Full	lisH domain-containing protein FOPNL
EOG090B00CX	Susscr4EVm000285t8	same	0	395-395	ncbi:XP_020932784.1	Full	little elongation complex subunit 1
EOG090B01OW	Susscr4EVm002370t2	same	0	607-607	ncbi:XP_001925610.2	Full	little elongation complex subunit 2
EOG090B02CL	Susscr4EVm003624t1	evgain	33	417-384	ncbi:XP_020933132.1	Full	LON peptidase N-terminal domain and RING finger protein 1
EOG090B078J	Susscr4EVm008830t1	evgain	20	371-351	ncbi:NP_999062.1	Full	long-chain specific acyl-CoA dehydrogenase, mitochondrial precursor
EOG090B02PE	Susscr4EVm002839t9	evgain	18	670-652	ncbi:NP_001302735.1	Full	low-density lipoprotein receptor-related protein 12 precursor
EOG090B0HGF	Susscr4EVm012597t1	same	0	162-162	ncbi:XP_001928898.1	Full	LRP chaperone MESD precursor
EOG090B0C6G	Susscr4EVm007027t6	evgain	22	452-430	ncbi:XP_005668977.1	Full	luc7-like protein 3
EOG090B08F6	Susscr4EVm012072t1	same	0	285-285	ncbi:NP_001230268.1	Full	lumican precursor
EOG090B0GM5	Susscr4EVm023333t3	same	6	145-139	ncbi:XP_003133307.1	Full	ly6/PLAUR domain-containing protein 6
EOG090B0AYE	Susscr4EVm007496t8	evgain	45	386-341	ncbi:XP_020955931.1	Full	lymphoid enhancer-binding factor 1
EOG090B09OB	Susscr4EVm011446t3	same	0	263-263	ncbi:NP_001116628.1	Full	lymphokine-activated killer T-cell-originated protein kinase
EOG090B0GOP	Susscr4EVm028799t4	same	0	103-103	ncbi:XP_005662150.1	Full	LYR motif-containing protein 1
EOG090B00RL	Susscr4EVm001209t12	same	0	1025-1025	ncbi:XP_020929084.1	Full	lysine-specific demethylase 2B
EOG090B044X	Susscr4EVm001604t14	same	0	698-698	ncbi:XP_003134662.1	Full	lysine-specific demethylase 7A
EOG090B02B1	Susscr4EVm002693t5	evgain	20	678-658	ncbi:XP_020948857.1	Full	lysine-specific histone demethylase 1A
EOG090B0202	Susscr4EVm003442t2	same	0	693-693	ncbi:XP_001927879.1	Full	lysine-specific histone demethylase 1B
EOG090B0FNL	Susscr4EVm014517t7	same	8	107-99	ncbi:XP_003353406.1	Full	lysM and putative peptidoglycan-binding domain-containing protein 2
EOG090B0BM9	Susscr4EVm010930t1	evgain	25	247-222	ncbi:XP_003123827.1	Full	lysM and putative peptidoglycan-binding domain-containing protein 3
EOG090B06XI	Susscr4EVm010410t1	same	0	336-336	ncbi:NP_001136317.1	Full	lysocardiolipin acyltransferase 1
EOG090B0EAJ	Susscr4EVm006978t1	same	0	333-333	ncbi:XP_001928381.3	Full	lysophosphatidic acid phosphatase type 6
EOG090B08YV	Susscr4EVm011306t3	same	0	312-312	ncbi:NP_001231286.1	Full	lysophosphatidic acid receptor 1
EOG090B09N1	Susscr4EVm011050t2	same	0	278-278	ncbi:XP_003358172.4	Full	lysophospholipase D GDPD1
EOG090B0BTJ	Susscr4EVm013474t1	same	5	211-206	ncbi:XP_003122978.1	Full	lysoplasmalogenase-like protein TMEM86A
EOG090B05VC	Susscr4EVm006614t1	same	6	483-477	ncbi:XP_013848079.2	Full	lysosomal cobalamin transporter
EOG090B06FK	Susscr4EVm137033t8	evgain	11	394-383	ncbi:XP_013834643.1	Full	lysosomal Pro-X carboxypeptidase preproprotein
EOG090B0DYT	Susscr4EVm014054t2	same	0	204-204	ncbi:XP_005662781.1	Full	lysosomal-associated transmembrane protein 4A
EOG090B0BSH	Susscr4EVm014684t1	same	0	232-232	ncbi:XP_001926410.3	Full	lysosome-associated membrane glycoprotein 5 precursor
EOG090B0H77	Susscr4EVm013145t4	same	0	121-121	ncbi:XP_020952702.1	Full	M-phase phosphoprotein 6
EOG090B06ST	Susscr4EVm009611t1	same	0	298-298	ncbi:XP_003123880.1	Full	m7GpppN-mRNA hydrolase
EOG090B09Q3	Susscr4EVm010395t1	evgain	27	260-233	ncbi:NP_998955.1	Full	m7GpppX diphosphatase
EOG090B07PZ	Susscr4EVm006718t10	same	0	363-363	ncbi:XP_020956546.1	Full	macrophage erythroblast attacher
EOG090B0C0D	Susscr4EVm012646t23	same	0	131-131	ncbi:XP_001929550.3	Full	MAD2L1-binding protein
EOG090B07XA	Susscr4EVm008813t7	same	0	318-318	ncbi:XP_001928071.1	Full	magnesium transporter MRS2 homolog, mitochondrial precursor
EOG090B07D6	Susscr4EVm008655t1	same	0	344-344	ncbi:XP_003358698.2	Full	major facilitator superfamily domain-containing protein 1
EOG090B082D	Susscr4EVm000945t13	same	0	407-407	ncbi:XP_003356881.2	Full	major facilitator superfamily domain-containing protein 10
EOG090B06SR	Susscr4EVm003430t1	same	2	595-593	ncbi:NP_001090926.1	Full	major facilitator superfamily domain-containing protein 6
EOG090B06VL	Susscr4EVm007514t3	same	0	438-438	ncbi:XP_020957264.1	Full	major facilitator superfamily domain-containing protein 8
EOG090B0BLU	Susscr4EVm008295t2	same	0	372-372	ncbi:XP_003481188.1	Full	major facilitator superfamily domain-containing protein 9
EOG090B069E	Susscr4EVm007537t1	same	0	393-393	ncbi:XP_003359673.3	Full	malate dehydrogenase 1B
EOG090B0DIG	Susscr4EVm013059t1	same	0	191-191	ncbi:NP_001230567.1	Full	maleylacetoacetate isomerase
EOG090B091J	Susscr4EVm010460t3	same	0	302-302	ncbi:XP_003126026.1	Full	malonyl-CoA-acyl carrier protein transacylase, mitochondrial precursor
EOG090B0GJS	Susscr4EVm011424t4	same	0	123-123	ncbi:XP_020919237.1	Full	mammalian ependymin-related protein 1 precursor
EOG090B014G	Susscr4EVm001390t1	evgain	15	948-933	ncbi:XP_013842955.2	Full	manganese-transporting ATPase 13A1
EOG090B0FLA	Susscr4EVm007246t28	evgain	14	255-241	ncbi:XP_020948001.1	Full	MANSC domain-containing protein 1 precursor
EOG090B053W	Susscr4EVm005577t3	evgain	20	429-409	ncbi:NP_001137166.1	Full	MAP kinase-activated protein kinase 5
EOG090B09S8	Susscr4EVm011038t1	same	0	279-279	ncbi:XP_003128562.3	Full	MAP3K12-binding inhibitory protein 1
EOG090B09AC	Susscr4EVm002208t26	evgain	25	297-272	ncbi:NP_001231858.1	Full	maspardin
EOG090B0EQ1	Susscr4EVm011907t2	same	0	173-173	ncbi:XP_003482378.1	Full	max dimerization protein 4
EOG090B0CXI	Susscr4EVm010559t2	evgain	17	229-212	ncbi:XP_003131433.1	Full	max-like protein X
EOG090B048T	Susscr4EVm006393t2	same	0	470-470	ncbi:XP_001928819.4	Full	McKusick-Kaufman/Bardet-Biedl syndromes putative chaperonin
EOG090B034L	Susscr4EVm007573t1	evloss	-153	429-582	ncbi:XP_005663101.1	Full	MCM domain-containing protein 2
EOG090B01ZE	Susscr4EVm002831t1	same	3	635-632	ncbi:XP_001924871.2	Full	mdm2-binding protein
EOG090B01C2	Susscr4EVm001406t7	same	0	901-901	ncbi:XP_020926797.1	Full	MDS1 and EVI1 complex locus protein EVI1
EOG090B04BT	Susscr4EVm006134t1	evgain	19	491-472	ncbi:XP_003131691.2	Full	Meckel syndrome type 1 protein
EOG090B01M3	Susscr4EVm002208t4	same	0	863-863	ncbi:XP_020944763.1	Full	meckelin
EOG090B03MM	Susscr4EVm000751t1	same	4	1193-1189	ncbi:XP_005653990.1	Full	mediator of RNA polymerase II transcription subunit 1
EOG090B0H3V	Susscr4EVm016156t1	evgain	18	137-119	ncbi:XP_003134205.1	Full	mediator of RNA polymerase II transcription subunit 10
EOG090B01R7	Susscr4EVm002980t14	evgain	30	762-732	ncbi:XP_005661418.1	Full	mediator of RNA polymerase II transcription subunit 16
EOG090B0387	Susscr4EVm004800t4	same	0	506-506	ncbi:XP_003129834.3	Full	mediator of RNA polymerase II transcription subunit 17
EOG090B0DRP	Susscr4EVm017394t1	evgain	26	222-196	ncbi:XP_003356288.1	Full	mediator of RNA polymerase II transcription subunit 18
EOG090B0DTZ	Susscr4EVm014252t6	same	0	182-182	ncbi:NP_001193281.1	Full	mediator of RNA polymerase II transcription subunit 20
EOG090B00JU	Susscr4EVm001041t6	evgain	23	1240-1217	ncbi:XP_020943629.1	Full	mediator of RNA polymerase II transcription subunit 23
EOG090B0F58	Susscr4EVm017264t1	same	0	150-150	ncbi:XP_003135209.1	Full	mediator of RNA polymerase II transcription subunit 30
EOG090B0GWV	Susscr4EVm032584t12	evgain	10	113-103	ncbi:XP_003358264.1	Full	mediator of RNA polymerase II transcription subunit 31
EOG090B0CCK	Susscr4EVm014377t4	same	0	227-227	ncbi:XP_013834181.1	Full	mediator of RNA polymerase II transcription subunit 4
EOG090B0D8U	Susscr4EVm015801t2	same	0	228-228	ncbi:XP_001928077.1	Full	mediator of RNA polymerase II transcription subunit 6
EOG090B0BAG	Susscr4EVm016420t3	evgain	12	215-203	ncbi:NP_001038080.1	Full	mediator of RNA polymerase II transcription subunit 7
EOG090B0COA	Susscr4EVm007773t6	evgain	21	243-222	ncbi:XP_003128113.1	Full	mediator of RNA polymerase II transcription subunit 8
EOG090B0KX3	Susscr4EVm012746t2	same	0	94-94	ncbi:XP_003132093.1	Full	mediator of RNA polymerase II transcription subunit 9
EOG090B074J	Susscr4EVm009555t4	same	0	328-328	ncbi:NP_999204.1	Full	medium-chain specific acyl-CoA dehydrogenase, mitochondrial precursor
EOG090B00BQ	Susscr4EVm000036t23	same	0	1167-1167	ncbi:XP_020941831.1	Full	meiosis regulator and mRNA stability factor 1
EOG090B08L4	Susscr4EVm007681t2	evgain	9	430-421	ncbi:XP_013848413.1	Full	meiosis-specific nuclear structural protein 1
EOG090B05TU	Susscr4EVm005376t1	same	0	413-413	ncbi:XP_020942460.1	Full	meiosis-specific with OB domain-containing protein
EOG090B083A	Susscr4EVm055323t1	evloss	-199	131-330	ncbi:XP_005673097.1	Frag/Full	meiotic recombination protein SPO11
EOG090B0D6Q	Susscr4EVm021382t1	same	8	172-164	ncbi:XP_003353296.2	Full	melanocortin-2 receptor accessory protein 2
EOG090B02TA	Susscr4EVm004258t1	same	0	639-639	ncbi:XP_020925777.1	Full	melanotransferrin
EOG090B092Z	Susscr4EVm009820t1	same	0	307-307	ncbi:NP_998905.1	Full	membrane progestin receptor beta
EOG090B08YZ	Susscr4EVm011044t1	same	-3	286-289	ncbi:XP_003126830.2	Full	membrane protein MLC1
EOG090B076B	Susscr4EVm009197t1	same	0	368-368	ncbi:XP_003135062.1	Full	membrane transport protein XK precursor
EOG090B014X	Susscr4EVm001568t2	evgain	22	929-907	ncbi:XP_005664378.1	Full	membrane-bound transcription factor site-1 protease preproprotein
EOG090B07BU	Susscr4EVm002497t90	same	1	425-424	ncbi:XP_020952155.1	Full	mesoderm induction early response protein 1
EOG090B0EXS	Susscr4EVm021418t1	same	0	120-120	ncbi:XP_003125407.2	Full	mesogenin-1
EOG090B03C2	Susscr4EVm001279t16	same	0	499-499	ncbi:XP_003481559.1	Full	metal-response element-binding transcription factor 2
EOG090B06T4	Susscr4EVm007353t24	evgain	20	372-352	ncbi:XP_003356493.1	Full	metalloendopeptidase OMA1, mitochondrial precursor
EOG090B07T8	Susscr4EVm010081t1	evgain	13	295-282	ncbi:XP_005656159.2	Full	metallophosphoesterase 1
EOG090B0CJR	Susscr4EVm004690t41	same	8	180-172	ncbi:XP_003126121.3	Full	metalloproteinase inhibitor 3 precursor
EOG090B02Y8	Susscr4EVm003229t2	same	0	695-695	ncbi:XP_020919076.1	Full	metastasis-associated in colon cancer protein 1
EOG090B0BZC	Susscr4EVm011682t13	same	0	223-223	ncbi:NP_001038006.1	Full	metaxin-2
EOG090B09Y0	Susscr4EVm013153t1	evloss	-19	234-253	ncbi:XP_013850394.1	Full	metaxin-3
EOG090B082R	Susscr4EVm008464t9	evgain	14	316-302	ncbi:XP_003126861.1	Full	methenyltetrahydrofolate synthase domain-containing protein
EOG090B08XI	Susscr4EVm011147t4	evgain	14	316-302	ncbi:NP_001136304.1	Full	methionine adenosyltransferase 2 subunit beta
EOG090B02E6	Susscr4EVm004423t12	same	-2	573-575	ncbi:XP_013840380.2	Full	methionine synthase reductase
EOG090B03HV	Susscr4EVm005963t1	same	0	465-465	ncbi:XP_020931375.1	Full	methionine--tRNA ligase, mitochondrial precursor
EOG090B0EPW	Susscr4EVm017234t4	same	0	131-131	ncbi:XP_020947614.1	Full	methionine-R-sulfoxide reductase B3
EOG090B0822	Susscr4EVm010044t1	same	0	242-242	ncbi:NP_001231755.1	Full	methionyl-tRNA formyltransferase, mitochondrial
EOG090B0E27	Susscr4EVm005728t7	evgain	10	152-142	ncbi:XP_020925018.1	Full	methyl-CpG-binding domain protein 4
EOG090B00SR	Susscr4EVm000589t1	same	0	1343-1343	ncbi:XP_020931757.1	Full	methyl-CpG-binding domain protein 5
EOG090B02O0	Susscr4EVm004021t5	same	1	611-610	ncbi:XP_020925546.1	Full	methylcrotonoyl-CoA carboxylase subunit alpha, mitochondrial precursor
EOG090B009Q	Susscr4EVm000400t1	same	3	1777-1774	ncbi:XP_003129326.3	Full	methylcytosine dioxygenase TET2
EOG090B031B	Susscr4EVm003796t20	evgain	18	603-585	ncbi:XP_020951001.1	Full	methylenetetrahydrofolate reductase
EOG090B0ES0	Susscr4EVm013703t5	same	0	167-167	ncbi:NP_001231705.1	Full	methylmalonic aciduria and homocystinuria type C protein
EOG090B07U7	Susscr4EVm009316t4	evgain	15	340-325	ncbi:XP_020957201.1	Full	methylmalonic aciduria type A protein, mitochondrial
EOG090B0G04	Susscr4EVm019698t3	same	0	133-133	ncbi:NP_001090940.1	Full	methylmalonyl-CoA epimerase, mitochondrial
EOG090B02EG	Susscr4EVm003803t2	evgain	33	661-628	ncbi:NP_999570.1	Full	methylmalonyl-CoA mutase, mitochondrial precursor
EOG090B08GR	Susscr4EVm012033t1	same	0	286-286	ncbi:XP_003355293.2	Full	methylosome protein 50
EOG090B0CST	Susscr4EVm015124t6	same	0	200-200	ncbi:XP_003122918.2	Full	methylthioribulose-1-phosphate dehydratase
EOG090B086Z	Susscr4EVm009784t6	evgain	23	338-315	ncbi:XP_003122255.1	Full	methyltransferase C9orf114
EOG090B05PD	Susscr4EVm008184t1	evgain	16	414-398	ncbi:XP_003130779.1	Full	methyltransferase NSUN6
EOG090B052Y	Susscr4EVm004725t4	same	0	612-612	ncbi:NP_001231655.1	Full	methyltransferase-like protein 13
EOG090B09G3	Susscr4EVm010145t2	same	0	258-258	ncbi:XP_005654746.2	Full	methyltransferase-like protein 15
EOG090B08FF	Susscr4EVm008978t2	evgain	9	296-287	ncbi:XP_003124665.3	Full	methyltransferase-like protein 22
EOG090B0DG4	Susscr4EVm006407t24	same	0	181-181	ncbi:XP_003357999.1	Full	methyltransferase-like protein 23
EOG090B07MX	Susscr4EVm010841t1	same	0	225-225	ncbi:XP_003480348.1	Full	methyltransferase-like protein 24 precursor
EOG090B04Q1	Susscr4EVm005959t2	same	0	436-436	ncbi:XP_020948462.1	Full	methyltransferase-like protein 25
EOG090B06EL	Susscr4EVm008609t9	same	1	364-363	ncbi:XP_020951799.1	Full	methyltransferase-like protein 4
EOG090B0DJ2	Susscr4EVm018080t4	same	5	192-187	ncbi:XP_005671975.1	Full	methyltransferase-like protein 5
EOG090B09TB	Susscr4EVm011328t2	evgain	12	254-242	ncbi:NP_001193374.1	Full	methyltransferase-like protein 6
EOG090B0ATP	Susscr4EVm009904t2	evgain	23	282-259	ncbi:NP_001230296.1	Full	methyltransferase-like protein 9 precursor
EOG090B08OQ	Susscr4EVm007278t3	evgain	18	337-319	ncbi:XP_001929219.1	Full	mevalonate kinase
EOG090B084R	Susscr4EVm008900t1	same	0	400-400	ncbi:XP_001924984.1	Full	MFS-type transporter SLC18B1
EOG090B03JU	Susscr4EVm003815t2	same	0	636-636	ncbi:XP_020942941.1	Full	MICOS complex subunit MIC60
EOG090B0CE3	Susscr4EVm007848t2	evgain	10	408-398	ncbi:XP_001928153.1	Full	microfibrillar-associated protein 1
EOG090B02E3	Susscr4EVm003209t4	same	1	608-607	ncbi:NP_001193848.1	Full	microprocessor complex subunit DGCR8
EOG090B01QK	Susscr4EVm002422t2	same	0	785-785	ncbi:NP_999350.1	Full	microsomal triglyceride transfer protein large subunit precursor
EOG090B0097	Susscr4EVm000227t4	same	0	2083-2083	ncbi:XP_003134080.1	Full	microtubule-associated protein 1B
EOG090B0932	Susscr4EVm009044t42	same	6	145-139	ncbi:XP_005665064.1	Full	migration and invasion-inhibitory protein
EOG090B039W	Susscr4EVm005162t1	evgain	17	552-535	ncbi:NP_001230520.1	Full	mini-chromosome maintenance complex-binding protein
EOG090B08J7	Susscr4EVm008546t14	same	0	254-254	ncbi:XP_020933000.1	Full	minor histocompatibility antigen H13
EOG090B08VE	Susscr4EVm007414t1	evloss	-11	271-282	ncbi:XP_020954790.1	Full	mirror-image polydactyly gene 1 protein
EOG090B0528	Susscr4EVm001982t5	same	0	86-86	ncbi:XP_020956870.1	Full	mis18-binding protein 1
EOG090B08KB	Susscr4EVm006431t2	same	0	163-163	ncbi:NP_001171386.1	Full	mitochondria-eating protein
EOG090B0ACH	Susscr4EVm009094t8	same	0	249-249	ncbi:XP_020954807.1	Full	mitochondrial 2-oxodicarboxylate carrier
EOG090B06QA	Susscr4EVm008760t1	same	0	423-423	ncbi:XP_001929401.3	Full	mitochondrial dynamics protein MID51
EOG090B0C5W	Susscr4EVm014192t1	same	0	234-234	ncbi:XP_003127758.1	Full	mitochondrial fission regulator 1-like
EOG090B0877	Susscr4EVm005678t11	evgain	13	263-250	ncbi:XP_020933910.1	Full	mitochondrial genome maintenance exonuclease 1
EOG090B0HPA	Susscr4EVm015245t1	same	0	132-132	ncbi:XP_003360356.4	Full	mitochondrial import inner membrane translocase subunit Tim17-B
EOG090B0CV3	Susscr4EVm017367t3	evloss	-19	112-131	ncbi:XP_003353490.2	Full	mitochondrial import inner membrane translocase subunit Tim21 precursor
EOG090B0GYG	Susscr4EVm012955t2	same	0	161-161	ncbi:XP_003358235.1	Full	mitochondrial import inner membrane translocase subunit Tim22
EOG090B04G4	Susscr4EVm005796t2	same	0	455-455	ncbi:XP_020926968.1	Full	mitochondrial import receptor subunit TOM70
EOG090B0DMO	Susscr4EVm012670t6	same	0	174-174	ncbi:XP_003481692.1	Full	mitochondrial inner membrane protease ATP23 homolog
EOG090B0EUF	Susscr4EVm020705t2	same	6	147-141	ncbi:NP_001231943.1	Full	mitochondrial inner membrane protease subunit 1
EOG090B056N	Susscr4EVm005958t5	same	0	420-420	ncbi:XP_020954826.1	Full	mitochondrial ribonuclease P catalytic subunit
EOG090B0816	Susscr4EVm008134t3	same	0	301-301	ncbi:XP_005657176.1	Full	mitochondrial ribonuclease P protein 1
EOG090B07IF	Susscr4EVm008103t1	same	0	302-302	ncbi:XP_020933868.1	Full	mitochondrial ribosome-associated GTPase 2
EOG090B0887	Susscr4EVm010941t2	same	0	245-245	ncbi:NP_001231886.1	Full	mitochondrial RNA pseudouridine synthase RPUSD4
EOG090B06LD	Susscr4EVm008262t11	same	0	337-337	ncbi:XP_020947032.1	Full	mitochondrial tRNA-specific 2-thiouridylase 1
EOG090B082J	Susscr4EVm008953t3	same	2	313-311	ncbi:XP_003356224.2	Full	mitochondrial ubiquitin ligase activator of NFKB 1
EOG090B058M	Susscr4EVm004043t22	same	0	381-381	ncbi:XP_020936813.1	Full	mitochondrial-processing peptidase subunit alpha
EOG090B00PT	Susscr4EVm003155t1	same	0	190-190	ncbi:XP_003483643.2	Full	mitogen-activated protein kinase kinase kinase 19
EOG090B02Z4	Susscr4EVm001918t4	same	0	775-775	ncbi:XP_001928249.1	Full	mitogen-activated protein kinase kinase kinase 21
EOG090B08G5	Susscr4EVm010656t1	same	0	310-310	ncbi:XP_001928080.1	Full	mitotic checkpoint protein BUB3
EOG090B014H	Susscr4EVm001876t1	same	0	588-588	ncbi:XP_020942705.1	Full	mitotic checkpoint serine/threonine-protein kinase BUB1
EOG090B0DNB	Susscr4EVm014217t3	same	0	183-183	ncbi:XP_003482001.1	Full	mitotic spindle assembly checkpoint protein MAD2B
EOG090B0G4I	Susscr4EVm017145t1	same	0	136-136	ncbi:XP_020949689.1	Full	mitotic spindle-associated MMXD complex subunit MIP18
EOG090B024T	Susscr4EVm002333t11	evgain	30	752-722	ncbi:XP_020929419.1	Full	MLX-interacting protein
EOG090B08AZ	Susscr4EVm005403t9	same	4	307-303	ncbi:XP_001928743.3	Full	molybdenum cofactor biosynthesis protein 1
EOG090B024W	Susscr4EVm002900t1	evgain	10	596-586	ncbi:XP_003356462.1	Full	molybdenum cofactor sulfurase
EOG090B08Z1	Susscr4EVm012759t1	same	0	265-265	ncbi:XP_005654541.2	Full	mono [ADP-ribose] polymerase PARP16
EOG090B071D	Susscr4EVm007970t1	same	0	395-395	ncbi:XP_003125907.3	Full	monocarboxylate transporter 5
EOG090B09NQ	Susscr4EVm009031t4	evgain	20	289-269	ncbi:NP_001137190.1	Full	monoglyceride lipase
EOG090B0AZV	Susscr4EVm017690t1	same	0	204-204	ncbi:NP_001230638.1	Full	MORN repeat-containing protein 3
EOG090B0JJR	Susscr4EVm016882t1	evgain	11	143-132	ncbi:XP_003480646.1	Full	MORN repeat-containing protein 5
EOG090B0DAB	Susscr4EVm018354t3	evgain	19	196-177	ncbi:NP_001182283.1	Full	motile sperm domain-containing protein 1
EOG090B04U0	Susscr4EVm004321t2	evgain	48	461-413	ncbi:NP_001182284.1	Full	motile sperm domain-containing protein 2
EOG090B0GE8	Susscr4EVm011033t12	evgain	16	180-164	ncbi:XP_020933904.1	Full	MRG/MORF4L-binding protein
EOG090B076Z	Susscr4EVm007777t1	same	0	281-281	ncbi:XP_020951674.1	Full	mRNA cap guanine-N7 methyltransferase
EOG090B07MC	Susscr4EVm008729t2	evgain	12	310-298	ncbi:NP_001098766.1	Full	mRNA export factor
EOG090B0D5M	Susscr4EVm013645t6	same	0	194-194	ncbi:NP_001230644.1	Full	mRNA turnover protein 4 homolog
EOG090B0487	Susscr4EVm006045t1	evgain	10	501-491	ncbi:NP_001231287.1	Full	mRNA-decapping enzyme 1A
EOG090B06C0	Susscr4EVm006457t11	evgain	24	402-378	ncbi:XP_020957034.1	Full	multifunctional protein ADE2
EOG090B06QF	Susscr4EVm002290t40	evgain	67	825-758	ncbi:XP_005671239.2	Full	multimerin-2
EOG090B03IW	Susscr4EVm004251t2	same	1	469-468	ncbi:NP_001231398.1	Full	myb-related protein B
EOG090B0FG9	Susscr4EVm009926t1	same	1	194-193	ncbi:XP_013833962.2	Full	myb/SANT-like DNA-binding domain-containing protein 1
EOG090B045O	Susscr4EVm005303t2	same	0	439-439	ncbi:XP_003357398.1	Full	myb/SANT-like DNA-binding domain-containing protein 2
EOG090B0B4E	Susscr4EVm011237t2	evgain	55	345-290	ncbi:XP_005667348.1	Full	myb/SANT-like DNA-binding domain-containing protein 4
EOG090B0FNT	Susscr4EVm016070t5	same	0	184-184	ncbi:XP_020931408.1	Full	myelin-associated neurite-outgrowth inhibitor
EOG090B0BK0	Susscr4EVm012485t1	same	0	267-267	ncbi:NP_001093393.1	Full	myeloid differentiation primary response protein MyD88
EOG090B0HY0	Susscr4EVm003957t34	evgain	17	114-97	ncbi:XP_020939706.1	Full	myeloid-derived growth factor precursor
EOG090B01XI	Susscr4EVm006499t1	same	0	334-334	ncbi:XP_020950284.1	Full	myocardial zonula adherens protein precursor
EOG090B032B	Susscr4EVm001356t49	evgain	72	788-716	ncbi:NP_998910.1	Full	myocardin
EOG090B0HBO	Susscr4EVm019551t3	same	0	126-126	ncbi:NP_999401.1	Full	myoglobin
EOG090B00YR	Susscr4EVm001490t22	same	0	969-969	ncbi:XP_003126724.2	Full	myosin-binding protein C, slow-type
EOG090B07HT	Susscr4EVm003548t1	evgain	89	530-441	ncbi:NP_001093411.1	Full	myotilin
EOG090B028S	Susscr4EVm002998t8	same	0	589-589	ncbi:XP_003121713.1	Full	myotubularin-related protein 10
EOG090B0426	Susscr4EVm004948t1	evgain	19	402-383	ncbi:XP_020924950.1	Full	myotubularin-related protein 14
EOG090B00ZU	Susscr4EVm001337t1	same	0	890-890	ncbi:XP_005669041.2	Full	myotubularin-related protein 4
EOG090B0680	Susscr4EVm006661t2	same	0	402-402	ncbi:XP_001925589.5	Full	N-acetylgalactosamine kinase
EOG090B0561	Susscr4EVm006586t3	evgain	25	464-439	ncbi:NP_999120.1	Full	N-acetylgalactosamine-6-sulfatase precursor
EOG090B03L7	Susscr4EVm004675t5	evgain	40	576-536	ncbi:XP_020928096.1	Full	N-acetylgalactosaminyltransferase 7
EOG090B05T3	Susscr4EVm005421t2	evgain	13	479-466	ncbi:XP_005662208.1	Full	N-acetylglucosamine-1-phosphodiester alpha-N-acetylglucosaminidase precursor
EOG090B09SJ	Susscr4EVm009954t3	evgain	16	251-235	ncbi:XP_003124805.4	Full	N-acetylglucosamine-1-phosphotransferase subunit gamma
EOG090B00PE	Susscr4EVm001186t1	same	3	940-937	ncbi:XP_020948321.1	Full	N-acetylglucosamine-1-phosphotransferase subunits alpha/beta precursor
EOG090B069L	Susscr4EVm007625t6	same	0	335-335	ncbi:XP_020942411.1	Full	N-acetylglucosamine-6-phosphate deacetylase
EOG090B07FM	Susscr4EVm007705t1	evgain	21	301-280	ncbi:NP_001107171.1	Full	N-acetyllactosaminide beta-1,6-N-acetylglucosaminyl-transferase
EOG090B01WP	Susscr4EVm000810t13	evgain	13	641-628	ncbi:XP_020919027.1	Full	N-acetylneuraminate 9-O-acetyltransferase
EOG090B0A0F	Susscr4EVm010723t2	same	0	252-252	ncbi:NP_999236.1	Full	N-acetylneuraminate lyase
EOG090B05H4	Susscr4EVm009797t4	same	0	337-337	ncbi:XP_003130288.1	Full	N-acyl-phosphatidylethanolamine-hydrolyzing phospholipase D
EOG090B06MQ	Susscr4EVm008400t8	evgain	10	314-304	ncbi:XP_003126481.1	Full	N-acylneuraminate cytidylyltransferase
EOG090B01QO	Susscr4EVm002424t1	evgain	11	870-859	ncbi:XP_020929868.1	Full	N-alpha-acetyltransferase 25, NatB auxiliary subunit
EOG090B0DBJ	Susscr4EVm010027t7	same	0	136-136	ncbi:XP_020958234.1	Full	N-alpha-acetyltransferase 30
EOG090B0EY1	Susscr4EVm020929t1	same	0	137-137	ncbi:NP_001231736.1	Full	N-alpha-acetyltransferase 50
EOG090B0BJS	Susscr4EVm011538t3	same	0	216-216	ncbi:XP_020943772.1	Full	N-alpha-acetyltransferase 60
EOG090B099W	Susscr4EVm011917t3	same	0	274-274	ncbi:XP_003131107.1	Full	N-arachidonyl glycine receptor
EOG090B05U8	Susscr4EVm006493t31	evgain	63	466-403	ncbi:NP_001230394.1	Full	N-fatty-acyl-amino acid synthase/hydrolase PM20D1
EOG090B09RY	Susscr4EVm010206t2	same	0	282-282	ncbi:XP_003359462.2	Full	N-myc-interactor
EOG090B09QC	Susscr4EVm011152t1	evgain	13	283-270	ncbi:XP_001927367.2	Full	N(4)-(beta-N-acetylglucosaminyl)-L-asparaginase preproprotein
EOG090B0B52	Susscr4EVm007513t44	same	0	163-163	ncbi:XP_013835960.2	Full	N(G),N(G)-dimethylarginine dimethylaminohydrolase 1
EOG090B07LW	Susscr4EVm008015t4	same	0	369-369	ncbi:XP_003129279.3	Full	N6-adenosine-methyltransferase non-catalytic subunit
EOG090B00B0	Susscr4EVm000614t2	same	0	1604-1604	ncbi:XP_003128959.3	Full	NACHT and WD repeat domain-containing protein 2
EOG090B0AA6	Susscr4EVm008257t2	same	0	209-209	ncbi:XP_003359802.2	Full	NAD kinase 2, mitochondrial
EOG090B0301	Susscr4EVm004118t2	same	0	394-394	ncbi:NP_001139222.1	Full	NAD-dependent protein deacetylase sirtuin-1
EOG090B0948	Susscr4EVm009327t3	same	0	356-356	ncbi:XP_020921688.1	Full	NAD-dependent protein deacetylase sirtuin-7
EOG090B092U	Susscr4EVm013069t3	same	0	262-262	ncbi:NP_001107742.2	Full	NAD-dependent protein lipoamidase sirtuin-4, mitochondrial
EOG090B0AQ2	Susscr4EVm012157t2	same	0	272-272	ncbi:XP_001925076.4	Full	NADH dehydrogenase (ubiquinone) complex I, assembly factor 6 precursor
EOG090B0EBN	Susscr4EVm020823t1	same	0	89-89	ncbi:XP_001925512.1	Full	NADH dehydrogenase [ubiquinone] 1 alpha subcomplex assembly factor 4
EOG090B087D	Susscr4EVm008897t35	evgain	24	320-296	ncbi:XP_003133833.1	Full	NADH dehydrogenase [ubiquinone] 1 alpha subcomplex subunit 10, mitochondrial precursor
EOG090B0IBM	Susscr4EVm029410t10	same	2	111-109	ncbi:NP_001172107.1	Full	NADH dehydrogenase [ubiquinone] 1 alpha subcomplex subunit 6
EOG090B0FUN	Susscr4EVm018385t1	same	0	158-158	ncbi:NP_001177126.1	Full	NADH dehydrogenase [ubiquinone] 1 alpha subcomplex subunit 8
EOG090B07WN	Susscr4EVm010126t7	evgain	33	354-321	ncbi:XP_003126608.2	Full	NADH dehydrogenase [ubiquinone] 1 alpha subcomplex subunit 9, mitochondrial precursor
EOG090B0HTB	Susscr4EVm004239t58	evgain	13	154-141	ncbi:XP_020942457.1	Full	NADH dehydrogenase [ubiquinone] 1 beta subcomplex subunit 10
EOG090B0K2B	Susscr4EVm048918t2	same	0	73-73	ncbi:XP_003133626.1	Full	NADH dehydrogenase [ubiquinone] 1 beta subcomplex subunit 3
EOG090B0HLJ	Susscr4EVm024169t6	same	0	129-129	ncbi:XP_003132594.1	Full	NADH dehydrogenase [ubiquinone] 1 beta subcomplex subunit 5, mitochondrial precursor
EOG090B0DJP	Susscr4EVm014094t15	same	0	144-144	ncbi:NP_001138314.1	Full	NADH dehydrogenase [ubiquinone] 1 beta subcomplex subunit 8, mitochondrial precursor
EOG090B0IG8	Susscr4EVm007575t15	same	0	375-375	ncbi:XP_005663223.1	Full	NADH dehydrogenase [ubiquinone] iron-sulfur protein 2, mitochondrial precursor
EOG090B0C0R	Susscr4EVm012286t3	same	0	183-183	ncbi:NP_001230725.1	Full	NADH dehydrogenase [ubiquinone] iron-sulfur protein 3, mitochondrial precursor
EOG090B00EI	Susscr4EVm000616t16	same	0	1540-1540	ncbi:XP_020927848.1	Full	nebulin-related-anchoring protein
EOG090B0EQE	Susscr4EVm011834t7	evgain	17	223-206	ncbi:XP_001926612.1	Full	NEDD4 family-interacting protein 2
EOG090B054K	Susscr4EVm003811t7	evgain	17	502-485	ncbi:XP_013846191.1	Full	NEDD8 ultimate buster 1
EOG090B0543	Susscr4EVm007163t2	same	0	496-496	ncbi:XP_020949669.1	Full	NEDD8-activating enzyme E1 regulatory subunit
EOG090B03WN	Susscr4EVm004812t13	same	0	509-509	ncbi:NP_001107170.1	Full	negative elongation factor C/D
EOG090B03WX	Susscr4EVm004570t1	evgain	12	608-596	ncbi:XP_003358810.1	Full	negative regulator of reactive oxygen species precursor
EOG090B00RM	Susscr4EVm001106t2	same	0	1164-1164	ncbi:XP_020925117.1	Full	nephrocystin-3
EOG090B0G9E	Susscr4EVm013422t9	same	0	105-105	ncbi:XP_020919515.1	Full	neudesin
EOG090B0FGM	Susscr4EVm015599t3	evgain	25	177-152	ncbi:XP_003131918.1	Full	neuferricin precursor
EOG090B0DO8	Susscr4EVm022049t3	same	0	178-178	ncbi:XP_003356588.1	Full	neurensin-1
EOG090B04N6	Susscr4EVm003598t1	same	0	539-539	ncbi:XP_020951573.1	Full	neurochondrin
EOG090B0E1B	Susscr4EVm016186t4	same	0	171-171	ncbi:NP_001098757.1	Full	neuroendocrine protein 7B2 precursor
EOG090B0COL	Susscr4EVm012069t2	same	0	304-304	ncbi:XP_020934874.1	Full	neurogenic differentiation factor 6
EOG090B0J6F	Susscr4EVm006778t37	same	0	224-224	ncbi:NP_001231264.1	Full	neuromodulin
EOG090B084P	Susscr4EVm009657t1	evgain	10	319-309	ncbi:XP_013841790.1	Full	neuronal migration protein doublecortin
EOG090B07FN	Susscr4EVm009647t1	evgain	14	372-358	ncbi:XP_001926075.4	Full	neuroserpin
EOG090B0FYJ	Susscr4EVm021251t2	same	0	136-136	ncbi:XP_003481806.1	Full	neurotensin/neuromedin N preproprotein
EOG090B09QF	Susscr4EVm009589t4	same	6	330-324	ncbi:NP_001106691.1	Full	neutrophil cytosol factor 1
EOG090B09VV	Susscr4EVm009682t19	same	0	272-272	ncbi:XP_001924846.2	Full	neutrophil cytosol factor 4
EOG090B067T	Susscr4EVm004247t1	evgain	41	638-597	ncbi:XP_005665433.3	Full	nexilin
EOG090B063L	Susscr4EVm004161t1	same	0	526-526	ncbi:NP_001302528.1	Full	NF-kappa-B inhibitor zeta
EOG090B0326	Susscr4EVm003763t3	same	0	524-524	ncbi:XP_001927218.4	Full	NF-kappa-B-repressing factor
EOG090B00A5	Susscr4EVm000456t2	same	4	1579-1575	ncbi:XP_020933177.1	Full	NFX1-type zinc finger-containing protein 1
EOG090B0511	Susscr4EVm006844t2	evgain	20	378-358	ncbi:XP_020931714.1	Full	NGFI-A-binding protein 1
EOG090B080R	Susscr4EVm010486t10	evgain	268	268-0	na	Full/Miss	NHL repeat-containing protein 3 precursor
EOG090B02MW	Susscr4EVm003968t18	evgain	19	683-664	ncbi:XP_020944795.1	Full	nibrin
EOG090B0F8G	Susscr4EVm004465t19	same	7	176-169	ncbi:XP_020924396.1	Full	nicolin-1
EOG090B0AGI	Susscr4EVm010717t5	same	0	251-251	ncbi:XP_020919464.1	Full	nicotinamide/nicotinic acid mononucleotide adenylyltransferase 2
EOG090B082C	Susscr4EVm009265t2	same	0	292-292	ncbi:XP_003133631.5	Full	NIF3-like protein 1
EOG090B0H60	Susscr4EVm000303t4	same	3	1869-1866	ncbi:XP_020957251.1	Full	ninein
EOG090B021G	Susscr4EVm000883t48	evgain	26	1365-1339	ncbi:XP_005669468.1	Full	NK-tumor recognition protein
EOG090B01OE	Susscr4EVm002027t1	same	0	962-962	ncbi:XP_003124699.1	Full	NLR family CARD domain-containing protein 3
EOG090B021C	Susscr4EVm001972t13	same	1	808-807	ncbi:NP_001191698.1	Full	NLR family member X1
EOG090B07VI	Susscr4EVm006733t3	same	0	258-258	ncbi:NP_999341.1	Full	nociceptin receptor
EOG090B020F	Susscr4EVm002221t1	same	0	703-703	ncbi:NP_001245314.1	Full	non-lysosomal glucosylceramidase
EOG090B0BZW	Susscr4EVm008077t5	same	0	211-211	ncbi:XP_020942107.1	Full	non-structural maintenance of chromosomes element 1 homolog
EOG090B0HDB	Susscr4EVm056325t1	same	0	108-108	ncbi:NP_001106528.1	Full	norrin precursor
EOG090B00PL	Susscr4EVm001250t2	same	0	1126-1126	ncbi:NP_999487.1	Full	NPC intracellular cholesterol transporter 1 precursor
EOG090B08F2	Susscr4EVm009432t4	evgain	19	337-318	ncbi:NP_001231372.1	Full	NSFL1 cofactor p47
EOG090B0257	Susscr4EVm003374t4	evgain	23	694-671	ncbi:XP_020921959.1	Full	nuclear cap-binding protein subunit 1
EOG090B04VJ	Susscr4EVm005590t3	same	0	531-531	ncbi:XP_003131914.3	Full	nuclear cap-binding protein subunit 3
EOG090B0LZU	Susscr4EVm062456t1	same	0	95-95	ncbi:XP_020949880.1	Full	nuclear envelope phosphatase-regulatory subunit 1
EOG090B01C3	Susscr4EVm001223t3	same	0	1055-1055	ncbi:XP_020918810.1	Full	nuclear factor related to kappa-B-binding protein
EOG090B09OU	Susscr4EVm007652t8	same	0	191-191	ncbi:XP_001927460.2	Full	nuclear fragile X mental retardation-interacting protein 1
EOG090B047E	Susscr4EVm004367t5	same	0	535-535	ncbi:XP_020923167.1	Full	nuclear fragile X mental retardation-interacting protein 2
EOG090B0CH3	Susscr4EVm011119t4	same	1	266-265	ncbi:NP_001230732.1	Full	nuclear migration protein nudC
EOG090B0GQS	Susscr4EVm031144t1	same	0	116-116	ncbi:XP_003125124.1	Full	nuclear nucleic acid-binding protein C1D
EOG090B016C	Susscr4EVm001658t2	same	0	939-939	ncbi:XP_001928199.1	Full	nuclear pore complex protein Nup133
EOG090B01FT	Susscr4EVm000881t9	evgain	12	1255-1243	ncbi:XP_001926686.1	Full	nuclear pore complex protein Nup153
EOG090B00KL	Susscr4EVm001035t6	evgain	9	1275-1266	ncbi:XP_003133941.2	Full	nuclear pore complex protein Nup155
EOG090B008M	Susscr4EVm000398t2	same	0	1796-1796	ncbi:XP_020934889.1	Full	nuclear pore complex protein Nup205
EOG090B0B0D	Susscr4EVm007836t1	evgain	29	447-418	ncbi:XP_020947054.1	Full	nuclear pore complex protein Nup50
EOG090B039L	Susscr4EVm004845t9	same	0	521-521	ncbi:XP_003131259.1	Full	nuclear pore complex protein Nup85
EOG090B025L	Susscr4EVm003459t3	same	0	752-752	ncbi:NP_001231081.1	Full	nuclear pore complex protein Nup93
EOG090B04C1	Susscr4EVm003701t20	evgain	18	540-522	ncbi:XP_020922135.1	Full	nuclear protein localization protein 4 homolog
EOG090B07SK	Susscr4EVm002345t16	evgain	13	576-563	ncbi:XP_013853162.2	Full	nuclear protein MDM1
EOG090B08FE	Susscr4EVm005434t7	same	1	328-327	ncbi:XP_001929182.3	Full	nuclear receptor coactivator 5
EOG090B08V2	Susscr4EVm009708t3	same	0	312-312	ncbi:XP_003353327.1	Full	nuclear receptor subfamily 2 group E member 1
EOG090B04ZS	Susscr4EVm005548t1	same	0	459-459	ncbi:NP_999412.1	Full	nuclear receptor subfamily 4 group A member 2
EOG090B0BER	Susscr4EVm011073t2	evgain	20	257-237	ncbi:XP_001925575.3	Full	nuclear receptor-binding factor 2
EOG090B06YG	Susscr4EVm007483t1	evgain	14	388-374	ncbi:XP_020934652.1	Full	nuclear respiratory factor 1
EOG090B08S8	Susscr4EVm000227t7	evgain	15	602-587	ncbi:XP_003131832.1	Full	nuclear speckle splicing regulatory protein 1
EOG090B0FC8	Susscr4EVm010912t1	same	0	287-287	ncbi:NP_001230224.1	Full	nuclear transcription factor Y subunit alpha
EOG090B0DIA	Susscr4EVm016825t1	same	0	162-162	ncbi:NP_001138402.1	Full	nuclear transcription factor Y subunit beta
EOG090B0DTK	Susscr4EVm007513t2	same	0	292-292	ncbi:XP_013844382.2	Full	nuclear transcription factor Y subunit gamma
EOG090B05UW	Susscr4EVm005398t1	evgain	14	430-416	ncbi:XP_020934386.1	Full	nuclear-interacting partner of ALK
EOG090B08FM	Susscr4EVm011379t2	same	0	300-300	ncbi:XP_003122875.1	Full	nuclease HARBI1
EOG090B08HJ	Susscr4EVm010553t1	same	0	327-327	ncbi:XP_020955215.1	Full	nucleic acid dioxygenase ALKBH1
EOG090B06BG	Susscr4EVm009318t2	same	0	340-340	ncbi:XP_020953117.1	Full	nucleolar and spindle-associated protein 1
EOG090B05OD	Susscr4EVm001633t1	same	0	459-459	ncbi:XP_020950832.1	Full	nucleolar complex protein 2 homolog
EOG090B039Q	Susscr4EVm003642t4	same	0	700-700	ncbi:NP_001137587.1	Full	nucleolar complex protein 3 homolog
EOG090B05GF	Susscr4EVm006180t26	evgain	13	368-355	ncbi:XP_001928651.1	Full	nucleolar complex protein 4 homolog
EOG090B047Y	Susscr4EVm002521t19	evgain	47	494-447	ncbi:XP_020934339.1	Full	nucleolar MIF4G domain-containing protein 1
EOG090B03N4	Susscr4EVm004846t1	same	0	616-616	ncbi:XP_020943507.1	Full	nucleolar protein 10
EOG090B02TT	Susscr4EVm002922t2	same	0	508-508	ncbi:XP_003131325.1	Full	nucleolar protein 11
EOG090B0EYO	Susscr4EVm009899t17	evgain	25	209-184	ncbi:XP_003481600.1	Full	nucleolar protein 12
EOG090B032P	Susscr4EVm003233t5	same	0	690-690	ncbi:XP_005666568.2	Full	nucleolar protein 14
EOG090B0GG3	Susscr4EVm021784t1	evgain	29	143-114	ncbi:XP_013850339.2	Full	nucleolar protein 16
EOG090B06PE	Susscr4EVm006982t5	same	-7	389-396	ncbi:XP_020931579.1	Full	nucleolar protein 58
EOG090B00YY	Susscr4EVm001603t1	evgain	27	988-961	ncbi:XP_003130726.1	Full	nucleolar protein 6 alpha isoform
EOG090B04LS	Susscr4EVm006558t10	evgain	20	153-133	ncbi:XP_003132722.1	Full	nucleolus and neural progenitor protein
EOG090B04I0	Susscr4EVm003706t1	evgain	19	637-618	ncbi:XP_003356508.3	Full	nucleoporin NDC1
EOG090B00K7	Susscr4EVm000603t3	same	-2	1557-1559	ncbi:XP_020925492.1	Full	nucleoporin NUP188 homolog
EOG090B08KE	Susscr4EVm012352t2	same	0	299-299	ncbi:XP_020948318.1	Full	nucleoporin Nup37
EOG090B06RT	Susscr4EVm008702t2	evgain	10	302-292	ncbi:XP_013847949.1	Full	nucleoporin Nup43
EOG090B0A78	Susscr4EVm011785t2	same	0	245-245	ncbi:XP_020930409.1	Full	nucleoporin NUP53
EOG090B06WM	Susscr4EVm005634t2	evgain	12	482-470	ncbi:XP_020957117.1	Full	nucleoporin p54
EOG090B0BII	Susscr4EVm005860t4	evgain	494	494-0	na	Full/Miss	nucleoporin p58/p45
EOG090B0IF5	Susscr4EVm008875t1	evgain	61	419-358	ncbi:XP_020919107.1	Full	nucleoporin-like protein 2
EOG090B09MU	Susscr4EVm008935t3	same	0	374-374	ncbi:XP_020923187.1	Full	nucleoredoxin
EOG090B0IQM	Susscr4EVm016516t3	evgain	10	173-163	ncbi:XP_003132225.1	Full	nucleoside diphosphate kinase 6
EOG090B084C	Susscr4EVm010625t2	evgain	11	348-337	ncbi:XP_020945098.1	Full	nucleoside diphosphate kinase 7
EOG090B0DVB	Susscr4EVm021732t2	same	0	190-190	ncbi:XP_003354337.1	Full	nucleoside diphosphate kinase homolog 5
EOG090B0C01	Susscr4EVm013118t1	same	0	214-214	ncbi:XP_003129258.1	Full	nucleoside diphosphate-linked moiety X motif 6
EOG090B0737	Susscr4EVm007540t1	same	0	377-377	ncbi:XP_020940501.1	Full	nucleotide exchange factor SIL1
EOG090B02WC	Susscr4EVm002531t1	same	0	830-830	ncbi:NP_001107749.1	Full	nucleotide-binding oligomerization domain-containing protein 1
EOG090B03YO	Susscr4EVm006295t2	same	0	470-470	ncbi:XP_020944672.1	Full	nudC domain-containing protein 1
EOG090B0EGW	Susscr4EVm020465t5	same	0	139-139	ncbi:XP_003128427.1	Full	O-acetyl-ADP-ribose deacetylase 1
EOG090B063A	Susscr4EVm007668t3	same	0	355-355	ncbi:XP_003356924.1	Full	O-phosphoseryl-tRNA(Sec) selenium transferase
EOG090B061N	Susscr4EVm003813t1	evgain	28	452-424	ncbi:XP_001924442.2	Full	olfactomedin-like protein 2B precursor
EOG090B0B62	Susscr4EVm014964t7	same	7	204-197	ncbi:XP_003129926.1	Full	oligoribonuclease, mitochondrial precursor
EOG090B0AVT	Susscr4EVm013799t3	same	0	243-243	ncbi:NP_001231271.1	Full	omega-amidase NIT2
EOG090B044R	Susscr4EVm006979t2	same	0	447-447	ncbi:NP_001231828.1	Full	oncoprotein-induced transcript 3 protein precursor
EOG090B0GWT	Susscr4EVm019067t1	same	0	104-104	ncbi:XP_005654697.1	Full	oral cancer-overexpressed protein 1
EOG090B023A	Susscr4EVm002089t66	evgain	60	849-789	ncbi:XP_020936557.1	Full	oral-facial-digital syndrome 1 protein
EOG090B05FK	Susscr4EVm006417t2	same	0	452-452	ncbi:XP_020930614.1	Full	origin recognition complex subunit 2
EOG090B02QN	Susscr4EVm002715t17	same	0	592-592	ncbi:XP_020945471.1	Full	origin recognition complex subunit 3
EOG090B06RP	Susscr4EVm008663t3	evgain	17	399-382	ncbi:XP_020919155.1	Full	origin recognition complex subunit 5
EOG090B06VE	Susscr4EVm008076t18	evgain	48	438-390	ncbi:NP_001172070.1	Full	ornithine aminotransferase, mitochondrial precursor
EOG090B0DJI	Susscr4EVm012224t5	same	0	177-177	ncbi:NP_999170.1	Full	osteoclast-stimulating factor 1
EOG090B09QH	Susscr4EVm010988t6	same	0	238-238	ncbi:XP_001927511.1	Full	osteopetrosis-associated transmembrane protein 1
EOG090B0627	Susscr4EVm008135t2	same	1	294-293	ncbi:XP_020946276.1	Full	otoconin-90 precursor
EOG090B04SP	Susscr4EVm008191t1	evloss	-39	443-482	ncbi:XP_020956669.1	Full	otopetrin-1
EOG090B09XF	Susscr4EVm010333t1	same	0	332-332	ncbi:XP_020951130.1	Full	OTU domain-containing protein 3
EOG090B0BV7	Susscr4EVm010490t1	same	0	210-210	ncbi:XP_003130002.3	Full	out at first protein homolog precursor
EOG090B03O3	Susscr4EVm004541t1	same	0	404-404	ncbi:XP_003354668.3	Full	oxidoreductase GLYR1
EOG090B0C5X	Susscr4EVm010022t6	evgain	29	245-216	ncbi:XP_003122968.6	Full	oxidoreductase HTATIP2 precursor
EOG090B08ZV	Susscr4EVm012664t7	same	0	238-238	ncbi:XP_001925335.4	Full	oxidoreductase NAD-binding domain-containing protein 1
EOG090B06J6	Susscr4EVm008748t1	evgain	25	352-327	ncbi:NP_001230773.1	Full	oxygen-dependent coproporphyrinogen-III oxidase, mitochondrial precursor
EOG090B093Q	Susscr4EVm010050t1	evgain	11	267-256	ncbi:XP_001926235.2	Full	p21-activated protein kinase-interacting protein 1
EOG090B07WV	Susscr4EVm009676t1	same	0	318-318	ncbi:XP_005669992.1	Full	P2Y purinoceptor 1
EOG090B06T9	Susscr4EVm006482t1	evgain	17	389-372	ncbi:NP_001182300.1	Full	pachytene checkpoint protein 2 homolog
EOG090B02IF	Susscr4EVm001683t2	evgain	9	927-918	ncbi:XP_003123526.1	Full	paired amphipathic helix protein Sin3b
EOG090B01BC	Susscr4EVm001092t3	same	1	723-722	ncbi:XP_020943300.1	Full	PALM2-AKAP2 protein
EOG090B0A2X	Susscr4EVm012968t1	same	0	255-255	ncbi:XP_003127871.2	Full	palmitoyl-protein thioesterase 1 precursor
EOG090B0GQ6	Susscr4EVm015709t1	same	0	214-214	ncbi:XP_001928452.4	Full	palmitoyltransferase ZDHHC22
EOG090B09CT	Susscr4EVm011076t3	evgain	284	284-0	na	Full/Miss	palmitoyltransferase ZDHHC4
EOG090B06L6	Susscr4EVm009108t1	same	0	360-360	ncbi:XP_001928365.1	Full	palmitoyltransferase ZDHHC6
EOG090B00WA	Susscr4EVm001522t2	same	0	1038-1038	ncbi:XP_001929328.3	Full	PAN2-PAN3 deadenylation complex catalytic subunit PAN2
EOG090B028E	Susscr4EVm002772t4	evgain	17	591-574	ncbi:XP_005668351.1	Full	PAN2-PAN3 deadenylation complex subunit PAN3
EOG090B07BO	Susscr4EVm007138t6	same	6	356-350	ncbi:XP_003130067.1	Full	pannexin-1
EOG090B028U	Susscr4EVm003704t1	same	0	670-670	ncbi:XP_003356172.1	Full	pantothenate kinase 4
EOG090B0092	Susscr4EVm000580t1	same	0	1456-1456	ncbi:XP_003130378.3	Full	pappalysin-2
EOG090B01ZG	Susscr4EVm002978t1	same	0	829-829	ncbi:XP_020936233.1	Full	patched domain-containing protein 1
EOG090B02JC	Susscr4EVm002147t1	evgain	18	667-649	ncbi:XP_020934286.1	Full	PAX-interacting protein 1
EOG090B076E	Susscr4EVm007683t2	same	0	358-358	ncbi:XP_003131150.1	Full	PCI domain-containing protein 2
EOG090B040G	Susscr4EVm006009t1	evgain	17	449-432	ncbi:XP_020948316.1	Full	PCNA-interacting partner
EOG090B017C	Susscr4EVm001472t1	same	0	886-886	ncbi:XP_001927576.1	Full	PDZ domain-containing protein 8
EOG090B00WV	Susscr4EVm001494t1	evgain	1068	1068-0	na	Full/Miss	pecanex-like protein 4
EOG090B0FY1	Susscr4EVm012837t1	same	0	148-148	ncbi:XP_003127816.2	Full	peflin
EOG090B08ZA	Susscr4EVm010387t3	same	0	319-319	ncbi:XP_020932385.1	Full	pentatricopeptide repeat-containing protein 2, mitochondrial
EOG090B09OI	Susscr4EVm009900t6	same	6	289-283	ncbi:NP_001231712.1	Full	pentraxin-related protein PTX3 precursor
EOG090B07MT	Susscr4EVm008013t1	same	0	391-391	ncbi:NP_001230509.1	Full	peptide chain release factor 1, mitochondrial
EOG090B03RY	Susscr4EVm004222t11	evgain	75	568-493	ncbi:XP_013836876.2	Full	peptide-N(4)-(N-acetyl-beta- glucosaminyl)asparagine amidase
EOG090B01ZW	Susscr4EVm002302t20	evgain	23	819-796	ncbi:XP_020940216.1	Full	peptidyl-glycine alpha-amidating monooxygenase
EOG090B0F37	Susscr4EVm014666t1	same	0	176-176	ncbi:XP_001927483.1	Full	peptidyl-prolyl cis-trans isomerase FKBP7 precursor
EOG090B08XK	Susscr4EVm007597t11	same	0	342-342	ncbi:XP_003123564.1	Full	peptidyl-prolyl cis-trans isomerase FKBP8
EOG090B0FK9	Susscr4EVm027609t1	same	5	139-134	ncbi:XP_001925960.1	Full	peptidyl-prolyl cis-trans isomerase-like 3
EOG090B076V	Susscr4EVm007961t5	same	0	415-415	ncbi:XP_020942567.1	Full	peptidyl-prolyl cis-trans isomerase-like 4
EOG090B0GXN	Susscr4EVm006249t9	same	0	139-139	ncbi:XP_003131714.1	Full	peptidyl-tRNA hydrolase 2, mitochondrial
EOG090B0EFV	Susscr4EVm016998t3	evloss	-21	113-134	ncbi:NP_001231224.1	Full	peptidyl-tRNA hydrolase ICT1, mitochondrial precursor
EOG090B03LF	Susscr4EVm005335t2	same	0	575-575	ncbi:NP_001231350.1	Full	peptidylprolyl isomerase domain and WD repeat-containing protein 1
EOG090B00WE	Susscr4EVm001263t21	evgain	62	1083-1021	ncbi:XP_005669815.1	Full	peregrin
EOG090B00F1	Susscr4EVm000312t5	same	0	1681-1681	ncbi:XP_020933574.1	Full	pericentriolar material 1 protein
EOG090B06Y3	Susscr4EVm008850t2	same	0	377-377	ncbi:NP_999365.1	Full	perilipin-2
EOG090B038W	Susscr4EVm004741t5	same	0	614-614	ncbi:NP_001094498.1	Full	peroxisomal acyl-coenzyme A oxidase 1
EOG090B0EQ3	Susscr4EVm011254t4	same	0	288-288	ncbi:XP_003122880.2	Full	peroxisomal biogenesis factor 16
EOG090B09SP	Susscr4EVm008567t22	same	6	302-296	ncbi:NP_001231114.1	Full	peroxisomal biogenesis factor 3
EOG090B0A37	Susscr4EVm012585t2	same	0	270-270	ncbi:XP_020943180.1	Full	peroxisomal biogenesis factor 7
EOG090B0D49	Susscr4EVm016607t3	same	0	152-152	ncbi:XP_020933022.1	Full	peroxisomal membrane protein 4
EOG090B0B8F	Susscr4EVm010311t1	evgain	27	303-276	ncbi:XP_003127609.1	Full	peroxisomal membrane protein PEX14
EOG090B032V	Susscr4EVm003890t1	evgain	11	685-674	ncbi:NP_999471.1	Full	peroxisomal multifunctional enzyme type 2
EOG090B05QT	Susscr4EVm006681t8	same	0	365-365	ncbi:XP_020940249.1	Full	peroxisomal NADH pyrophosphatase NUDT12
EOG090B08K0	Susscr4EVm011480t1	same	0	271-271	ncbi:XP_003131767.1	Full	peroxisome assembly protein 12
EOG090B0D29	Susscr4EVm006030t4	same	0	270-270	ncbi:XP_003481979.2	Full	peroxisome biogenesis factor 10
EOG090B09XY	Susscr4EVm012841t2	same	0	248-248	ncbi:XP_005663074.1	Full	peroxisome biogenesis factor 2
EOG090B00MR	Susscr4EVm001075t1	evgain	17	1044-1027	ncbi:XP_020949482.1	Full	PH domain leucine-rich repeat-containing protein phosphatase 2
EOG090B08C1	Susscr4EVm013825t1	evloss	-42	277-319	ncbi:XP_005669898.2	Full	phakinin
EOG090B00QA	Susscr4EVm000605t1	same	0	1349-1349	ncbi:XP_003122440.3	Full	PHD and RING finger domain-containing protein 1
EOG090B06HJ	Susscr4EVm002360t32	evgain	28	409-381	ncbi:XP_005659154.2	Full	PHD finger protein 10
EOG090B0BKA	Susscr4EVm009408t2	same	0	230-230	ncbi:XP_020950926.1	Full	PHD finger protein 13
EOG090B00U6	Susscr4EVm000371t2	same	0	1824-1824	ncbi:XP_020944947.1	Full	PHD finger protein 3
EOG090B08QX	Susscr4EVm010789t3	same	8	304-296	ncbi:NP_001172032.1	Full	PHD finger protein 6
EOG090B03ZN	Susscr4EVm005826t10	same	0	451-451	ncbi:XP_020930478.1	Full	phenylalanine--tRNA ligase beta subunit
EOG090B08VN	Susscr4EVm007402t10	evgain	44	419-375	ncbi:XP_020955790.1	Full	phenylalanine--tRNA ligase, mitochondrial
EOG090B05EY	Susscr4EVm007453t1	evgain	13	413-400	ncbi:XP_020948315.1	Full	phenylalanine-4-hydroxylase
EOG090B0EG7	Susscr4EVm015572t1	evgain	20	220-200	ncbi:XP_003124947.3	Full	phosducin-like protein 3
EOG090B02DP	Susscr4EVm004141t1	same	0	629-629	ncbi:NP_001231523.1	Full	phosphate-regulating neutral endopeptidase
EOG090B0CYQ	Susscr4EVm008814t1	same	0	182-182	ncbi:NP_999530.1	Full	phosphatidylethanolamine N-methyltransferase
EOG090B01SN	Susscr4EVm002759t15	same	0	726-726	ncbi:NP_001012974.1	Full	phosphatidylinositol 3-kinase catalytic subunit type 3
EOG090B0633	Susscr4EVm008478t2	same	0	411-411	ncbi:NP_001172065.1	Full	phosphatidylinositol glycan anchor biosynthesis class U protein precursor
EOG090B0EQD	Susscr4EVm005047t6	evgain	23	180-157	ncbi:XP_001928693.1	Full	phosphatidylinositol N-acetylglucosaminyltransferase subunit H
EOG090B05IM	Susscr4EVm002283t6	same	0	506-506	ncbi:XP_020942564.1	Full	phosphatidylinositol N-acetylglucosaminyltransferase subunit Q
EOG090B0CGC	Susscr4EVm016990t1	same	0	198-198	ncbi:XP_003125215.1	Full	phosphatidylinositol-glycan biosynthesis class F protein
EOG090B0J4N	Susscr4EVm014415t3	evgain	10	178-168	ncbi:XP_005670176.1	Full	phosphatidylinositol-glycan biosynthesis class X protein precursor
EOG090B04NG	Susscr4EVm006656t1	evgain	20	491-471	ncbi:XP_001924454.3	Full	phosphoacetylglucosamine mutase
EOG090B02HB	Susscr4EVm003414t1	same	0	669-669	ncbi:NP_001231432.1	Full	phosphoinositide 3-kinase adapter protein 1
EOG090B00L4	Susscr4EVm000850t1	same	0	1192-1192	ncbi:XP_020926991.1	Full	phosphoinositide 3-kinase regulatory subunit 4
EOG090B023D	Susscr4EVm003680t4	same	1	679-678	ncbi:XP_003121921.1	Full	phospholipase A-2-activating protein
EOG090B07ED	Susscr4EVm009618t1	evgain	14	386-372	ncbi:XP_005653462.2	Full	phospholipase ABHD3
EOG090B060U	Susscr4EVm006617t12	same	8	379-371	ncbi:XP_020937165.1	Full	phospholipase D4
EOG090B09F9	Susscr4EVm010811t1	evgain	31	320-289	ncbi:XP_020922401.1	Full	phospholipid phosphatase-related protein type 1
EOG090B059B	Susscr4EVm001141t21	same	0	410-410	ncbi:NP_999448.1	Full	phospholipid transfer protein precursor
EOG090B0FVM	Susscr4EVm029656t1	same	0	128-128	ncbi:XP_020925718.1	Full	phospholipid-metabolizing enzyme A-C1
EOG090B0144	Susscr4EVm001411t9	same	6	1016-1010	ncbi:XP_020925531.1	Full	phospholipid-transporting ATPase IF
EOG090B0C03	Susscr4EVm010755t1	evgain	9	247-238	ncbi:NP_001230537.1	Full	phospholysine phosphohistidine inorganic pyrophosphate phosphatase
EOG090B0EH3	Susscr4EVm015633t2	same	0	170-170	ncbi:NP_001230297.1	Full	phosphopantothenoylcysteine decarboxylase
EOG090B0AZ0	Susscr4EVm009929t10	same	3	293-290	ncbi:XP_005661662.1	Full	phosphorylated adapter RNA export protein
EOG090B02TD	Susscr4EVm004311t7	same	-2	561-563	ncbi:XP_020933029.1	Full	phosphorylated CTD-interacting factor 1
EOG090B08IL	Susscr4EVm009110t2	evgain	28	369-341	ncbi:XP_020920809.1	Full	phosphoserine aminotransferase
EOG090B0BUA	Susscr4EVm006160t9	evgain	9	214-205	ncbi:NP_001230150.1	Full	phosphoserine phosphatase
EOG090B08GW	Susscr4EVm011346t4	same	0	318-318	ncbi:NP_001231177.1	Full	phosphotriesterase-related protein
EOG090B09WO	Susscr4EVm013978t1	same	0	247-247	ncbi:XP_001928876.1	Full	phytanoyl-CoA dioxygenase domain-containing protein 1
EOG090B0AE7	Susscr4EVm012083t4	same	0	224-224	ncbi:XP_003358867.1	Full	PI-PLC X domain-containing protein 2
EOG090B060E	Susscr4EVm006929t3	evgain	14	384-370	ncbi:XP_020928344.1	Full	piggyBac transposable element-derived protein 5
EOG090B08DH	Susscr4EVm009477t5	same	0	341-341	ncbi:NP_001072130.1	Full	pigment epithelium-derived factor precursor
EOG090B0EV5	Susscr4EVm010909t3	evloss	-31	224-255	ncbi:XP_020928312.1	Full	PIN2/TERF1-interacting telomerase inhibitor 1
EOG090B0916	Susscr4EVm004061t4	same	-6	714-720	ncbi:NP_001231160.1	Full	pinin
EOG090B0G12	Susscr4EVm015385t3	same	0	132-132	ncbi:XP_003356244.1	Full	PITH domain-containing protein 1
EOG090B09FV	Susscr4EVm012971t1	same	0	268-268	ncbi:NP_999328.1	Full	pituitary-specific positive transcription factor 1
EOG090B06T6	Susscr4EVm008102t29	same	0	329-329	ncbi:NP_001106484.1	Full	platelet-activating factor acetylhydrolase precursor
EOG090B08LV	Susscr4EVm008600t1	same	0	284-284	ncbi:XP_013851375.1	Full	platelet-activating factor receptor
EOG090B09AG	Susscr4EVm009556t2	evgain	10	277-267	ncbi:XP_020956944.1	Full	platelet-derived growth factor C precursor
EOG090B08C0	Susscr4EVm009342t7	same	0	321-321	ncbi:XP_020933655.1	Full	platelet-derived growth factor receptor-like protein precursor
EOG090B0699	Susscr4EVm009645t1	same	0	388-388	ncbi:XP_020930781.1	Full	pleckstrin homology domain-containing family A member 2
EOG090B0AOL	Susscr4EVm012703t5	same	3	232-229	ncbi:NP_001230393.1	Full	pleckstrin homology domain-containing family A member 3
EOG090B06U2	Susscr4EVm007794t1	same	0	457-457	ncbi:NP_001167636.1	Full	pleckstrin homology domain-containing family D member 1
EOG090B00J3	Susscr4EVm000902t3	evgain	59	1100-1041	ncbi:XP_020942456.1	Full	pleckstrin homology domain-containing family G member 1
EOG090B02K7	na	evloss	-293	0-293	ncbi:XP_020946920.1	Miss/Full	pleckstrin homology domain-containing family G member 7
EOG090B00OU	Susscr4EVm000879t5	same	5	1244-1239	ncbi:XP_020943232.1	Full	pleckstrin homology domain-containing family H member 2
EOG090B01DA	Susscr4EVm001176t22	evgain	11	784-773	ncbi:XP_020951044.1	Full	pleckstrin homology domain-containing family M member 2
EOG090B03P8	Susscr4EVm003867t1	evgain	16	647-631	ncbi:XP_020931906.1	Full	pleckstrin homology domain-containing family M member 3
EOG090B0HYV	Susscr4EVm015436t6	same	0	134-134	ncbi:NP_999501.1	Full	pleiotrophin
EOG090B04HX	Susscr4EVm006822t6	same	2	434-432	ncbi:NP_001231860.1	Full	pleiotropic regulator 1
EOG090B04G7	Susscr4EVm000397t177	evgain	15	439-424	ncbi:XP_003358595.3	Full	podocalyxin-like protein 2
EOG090B05IS	Susscr4EVm005159t1	evgain	23	522-499	ncbi:XP_013854829.1	Full	podocan
EOG090B0KEX	Susscr4EVm001980t2	same	7	901-894	ncbi:XP_003357689.2	Full	poly [ADP-ribose] polymerase 1
EOG090B05J8	Susscr4EVm006062t4	evgain	21	424-403	ncbi:NP_001304011.1	Full	poly(A) RNA polymerase, mitochondrial precursor
EOG090B04HJ	Susscr4EVm004825t2	evgain	17	523-506	ncbi:XP_020942220.1	Full	poly(A)-specific ribonuclease PARN
EOG090B0AA8	Susscr4EVm010752t2	same	0	313-313	ncbi:XP_003127836.1	Full	poly(ADP-ribose) glycohydrolase ARH3
EOG090B0GOS	Susscr4EVm020886t1	same	0	129-129	ncbi:NP_001116635.1	Full	polyamine-modulated factor 1
EOG090B0CU2	Susscr4EVm014620t1	evgain	13	205-192	ncbi:XP_003133191.1	Full	polycomb group RING finger protein 5
EOG090B06VR	Susscr4EVm006202t4	same	8	381-373	ncbi:XP_013834683.1	Full	polycomb protein EED
EOG090B04ZT	Susscr4EVm008115t6	same	7	278-271	ncbi:XP_020947088.1	Full	polymerase delta-interacting protein 3
EOG090B066X	Susscr4EVm004422t20	evgain	34	287-253	ncbi:XP_003127589.2	Full	polynucleotide 5'-hydroxyl-kinase NOL9
EOG090B01Q3	Susscr4EVm002746t11	same	0	791-791	ncbi:NP_001230179.1	Full	polyphosphoinositide phosphatase
EOG090B09DW	Susscr4EVm009949t5	evloss	-28	205-233	ncbi:XP_003129036.1	Full	polyprenol reductase
EOG090B02GP	Susscr4EVm003775t5	same	0	670-670	ncbi:NP_001233196.1	Full	polyribonucleotide nucleotidyltransferase 1, mitochondrial precursor
EOG090B0AGU	Susscr4EVm009142t6	evgain	11	315-304	ncbi:NP_001090881.1	Full	porphobilinogen deaminase
EOG090B0HN4	Susscr4EVm047606t2	same	0	112-112	ncbi:XP_020926606.1	Full	potassium voltage-gated channel subfamily E member 2
EOG090B0GF6	Susscr4EVm018004t4	same	0	104-104	ncbi:XP_005672306.1	Full	potassium voltage-gated channel subfamily E member 4
EOG090B02IT	Susscr4EVm003102t2	same	0	535-535	ncbi:XP_020944556.1	Full	potassium voltage-gated channel subfamily KQT member 3
EOG090B07PJ	Susscr4EVm004150t3	evloss	-22	661-683	ncbi:NP_999429.1	Full	POU domain, class 2, transcription factor 1
EOG090B0EDB	Susscr4EVm014475t4	same	0	183-183	ncbi:XP_003125428.1	Full	PQ-loop repeat-containing protein 3 precursor
EOG090B017H	Susscr4EVm001667t2	same	0	987-987	ncbi:XP_013835021.2	Full	PR domain zinc finger protein 10
EOG090B01RR	Susscr4EVm001074t7	evgain	16	1178-1162	ncbi:XP_020931116.1	Full	pre-mRNA 3' end processing protein WDR33
EOG090B0489	Susscr4EVm005786t4	same	0	465-465	ncbi:XP_003121400.3	Full	pre-mRNA-processing factor 17
EOG090B05AS	Susscr4EVm007490t9	same	0	452-452	ncbi:NP_001121929.1	Full	pre-mRNA-processing factor 19
EOG090B037R	Susscr4EVm004926t1	same	0	534-534	ncbi:XP_001927155.1	Full	pre-mRNA-processing factor 39
EOG090B04LL	Susscr4EVm001903t3	evgain	26	863-837	ncbi:XP_013839582.2	Full	pre-mRNA-processing factor 40 homolog A
EOG090B01Q4	Susscr4EVm000734t11	same	2	811-809	ncbi:XP_020933272.1	Full	pre-mRNA-processing factor 6
EOG090B004D	Susscr4EVm000246t5	evgain	22	2093-2071	ncbi:XP_020923227.1	Full	pre-mRNA-processing-splicing factor 8
EOG090B0CQ2	Susscr4EVm006879t1	same	0	463-463	ncbi:XP_001927841.1	Full	pre-mRNA-splicing factor 38B
EOG090B0BJY	Susscr4EVm009643t2	same	1	356-355	ncbi:NP_001231581.1	Full	pre-mRNA-splicing factor CWC25 homolog
EOG090B0EQS	Susscr4EVm004874t29	same	0	241-241	ncbi:XP_020925073.1	Full	pre-mRNA-splicing factor ISY1 homolog
EOG090B082P	Susscr4EVm009210t1	same	0	349-349	ncbi:XP_020940690.1	Full	pre-mRNA-splicing factor RBM22
EOG090B05EM	Susscr4EVm003907t5	same	8	519-511	ncbi:XP_003134141.1	Full	pre-mRNA-splicing factor SLU7
EOG090B0FDF	Susscr4EVm016288t3	same	0	191-191	ncbi:NP_001231353.1	Full	pre-mRNA-splicing factor SPF27
EOG090B04WE	Susscr4EVm003184t1	evgain	22	722-700	ncbi:XP_013836304.2	Full	pre-rRNA processing protein FTSJ3
EOG090B039F	Susscr4EVm003600t2	same	0	749-749	ncbi:XP_020923262.1	Full	pre-rRNA-processing protein TSR1 homolog
EOG090B066A	Susscr4EVm005990t2	same	0	406-406	ncbi:XP_003124133.2	Full	prenylcysteine oxidase-like precursor
EOG090B048F	Susscr4EVm007464t2	same	0	316-316	ncbi:XP_003355387.1	Full	PRKCA-binding protein
EOG090B0HXJ	Susscr4EVm017925t1	evgain	10	169-159	ncbi:XP_005661993.1	Full	PRKR-interacting protein 1
EOG090B01GG	Susscr4EVm001428t1	evloss	-65	863-928	ncbi:XP_020953934.1	Full	pro-interleukin-16
EOG090B02Z1	Susscr4EVm003817t1	same	0	627-627	ncbi:XP_020921317.1	Full	progesterone-induced-blocking factor 1
EOG090B02MN	Susscr4EVm002732t1	same	-1	776-777	ncbi:XP_020927280.1	Full	programmed cell death 6-interacting protein
EOG090B0IDV	Susscr4EVm018903t19	same	2	112-110	ncbi:XP_005655861.2	Full	programmed cell death protein 5
EOG090B058Y	Susscr4EVm000058t56	same	0	406-406	ncbi:XP_003359775.2	Full	progressive ankylosis protein homolog
EOG090B0BFE	Susscr4EVm014906t1	evgain	12	235-223	ncbi:NP_001278854.1	Full	proliferating cell nuclear antigen
EOG090B03SD	Susscr4EVm002755t1	same	0	863-863	ncbi:XP_020920925.1	Full	proline and serine-rich protein 1
EOG090B09N6	Susscr4EVm007808t1	evgain	121	314-193	ncbi:XP_003357817.2	Full	proline and serine-rich protein 2
EOG090B03ZD	Susscr4EVm004469t2	evgain	17	528-511	ncbi:XP_020925708.1	Full	prolyl 3-hydroxylase 2 precursor
EOG090B06MX	Susscr4EVm006746t3	evgain	22	456-434	ncbi:XP_020918147.1	Full	prolyl 4-hydroxylase subunit alpha-3 precursor
EOG090B036Z	Susscr4EVm004237t4	evgain	22	457-435	ncbi:XP_003125224.4	Full	prolyl endopeptidase-like
EOG090B05NI	Susscr4EVm005424t7	evgain	12	437-425	ncbi:NP_999066.1	Full	propionyl-CoA carboxylase beta chain, mitochondrial precursor
EOG090B0A8I	Susscr4EVm012468t1	same	0	265-265	ncbi:XP_020925013.1	Full	prosalusin
EOG090B054M	Susscr4EVm007890t2	same	1	372-371	ncbi:XP_020920191.1	Full	prosaposin receptor GPR37L1 precursor
EOG090B08IQ	Susscr4EVm010398t1	evgain	14	322-308	ncbi:NP_999224.1	Full	prostaglandin F2-alpha receptor precursor
EOG090B08ZC	Susscr4EVm010649t11	evgain	16	332-316	ncbi:XP_001929109.1	Full	prostaglandin reductase 2
EOG090B0A0N	Susscr4EVm010896t1	same	0	330-330	ncbi:XP_020954789.1	Full	prostaglandin reductase 3
EOG090B0HXK	Susscr4EVm000261t32	same	0	235-235	ncbi:NP_001231386.1	Full	proteasome assembly chaperone 1
EOG090B0BRL	Susscr4EVm012399t1	same	0	209-209	ncbi:XP_003356390.1	Full	proteasome assembly chaperone 2
EOG090B0AAY	Susscr4EVm012176t2	evgain	9	241-232	ncbi:NP_001230269.1	Full	proteasome inhibitor PI31 subunit
EOG090B0BZL	Susscr4EVm013283t15	same	4	230-226	ncbi:XP_001928025.1	Full	proteasome subunit alpha type-3
EOG090B0C50	Susscr4EVm014180t17	same	2	174-172	ncbi:NP_001231282.1	Full	proteasome subunit beta type-1
EOG090B0GJG	Susscr4EVm015745t5	same	0	167-167	ncbi:XP_020951579.1	Full	proteasome subunit beta type-2
EOG090B00A3	Susscr4EVm000507t2	same	0	1581-1581	ncbi:XP_020923117.1	Full	proteasome-associated protein ECM29 homolog
EOG090B06Y9	Susscr4EVm006278t2	evgain	22	370-348	ncbi:XP_003131755.1	Full	protein AATF
EOG090B0B4W	Susscr4EVm011115t5	same	0	249-249	ncbi:XP_005662039.1	Full	protein ABHD11
EOG090B07ZV	Susscr4EVm010322t4	same	1	315-314	ncbi:XP_001924512.3	Full	protein ABHD13
EOG090B05J9	Susscr4EVm007468t1	same	0	377-377	ncbi:XP_013834358.2	Full	protein ABHD18
EOG090B026K	Susscr4EVm005078t1	same	0	534-534	ncbi:XP_020955199.1	Full	protein angel homolog 1 precursor
EOG090B07CS	Susscr4EVm008671t4	evgain	24	328-304	ncbi:XP_013851668.2	Full	protein arginine methyltransferase NDUFAF7, mitochondrial
EOG090B05NP	Susscr4EVm007265t4	same	0	454-454	ncbi:XP_020938911.1	Full	protein arginine N-methyltransferase 3
EOG090B0261	Susscr4EVm003306t1	same	0	747-747	ncbi:XP_020957181.1	Full	protein arginine N-methyltransferase 9
EOG090B073N	Susscr4EVm004565t1	same	-4	579-583	ncbi:NP_001245374.1	Full	protein artemis
EOG090B0ALZ	Susscr4EVm013415t2	same	0	204-204	ncbi:NP_001230222.1	Full	protein ARV1
EOG090B0IOZ	Susscr4EVm011697t2	evloss	-27	82-109	ncbi:XP_005671096.1	Frag/Full	protein atonal homolog 7
EOG090B0B3K	Susscr4EVm011146t4	same	0	243-243	ncbi:NP_999297.1	Full	protein ATP1B4
EOG090B057H	Susscr4EVm004472t1	same	1	448-447	ncbi:XP_003357907.2	Full	protein aurora borealis
EOG090B05ZP	Susscr4EVm005920t4	evgain	25	373-348	ncbi:NP_001231579.1	Full	protein BANP
EOG090B020O	Susscr4EVm001934t5	evloss	-15	788-803	ncbi:XP_020928461.1	Full	protein bicaudal C homolog 1
EOG090B0FU4	Susscr4EVm022680t1	evgain	14	132-118	ncbi:XP_003124359.1	Full	protein BUD31 homolog
EOG090B048A	Susscr4EVm006597t1	same	0	481-481	ncbi:NP_001230341.1	Full	protein C12orf4 homolog
EOG090B0IYI	Susscr4EVm001121t47	same	0	87-87	ncbi:XP_003360600.1	Full	protein C8orf4 homolog
EOG090B057F	Susscr4EVm008353t3	same	0	426-426	ncbi:XP_003130743.1	Full	protein C9orf72 homolog
EOG090B0I3L	Susscr4EVm012205t8	same	0	100-100	ncbi:NP_001103898.1	Full	protein canopy homolog 3 precursor
EOG090B05VL	Susscr4EVm003283t1	same	1	582-581	ncbi:XP_020922683.1	Full	protein CASC3
EOG090B0H4O	Susscr4EVm013169t2	evgain	20	201-181	ncbi:XP_020925123.1	Full	protein CDV3 homolog
EOG090B06HY	Susscr4EVm008504t3	evgain	31	403-372	ncbi:XP_005669792.2	Full	protein cereblon
EOG090B0IEK	Susscr4EVm023780t2	same	0	105-105	ncbi:NP_001121928.1	Full	protein chibby homolog 1
EOG090B020B	Susscr4EVm002720t1	evgain	12	809-797	ncbi:XP_020926091.1	Full	protein CIP2A
EOG090B0B33	Susscr4EVm014733t4	evgain	13	216-203	ncbi:XP_013836599.2	Full	protein CMSS1
EOG090B092I	Susscr4EVm006909t3	evgain	17	156-139	ncbi:XP_001925579.3	Full	protein CNPPD1
EOG090B0GJT	Susscr4EVm023763t9	same	0	110-110	ncbi:XP_020920044.1	Full	protein cornichon homolog 4
EOG090B038C	Susscr4EVm001113t2	evgain	15	1070-1055	ncbi:XP_020942480.1	Full	protein cramped-like
EOG090B0749	Susscr4EVm006778t5	same	0	320-320	ncbi:XP_001927775.1	Full	protein CYR61 precursor
EOG090B0EBS	Susscr4EVm007328t36	evloss	-14	167-181	ncbi:XP_001927944.1	Full	protein DEK
EOG090B00U4	Susscr4EVm001576t3	evloss	-162	964-1126	ncbi:XP_003127614.1	Full	protein dispatched homolog 3
EOG090B07JD	Susscr4EVm008685t2	same	0	392-392	ncbi:NP_001182048.1	Full	protein disulfide-isomerase A6 precursor
EOG090B0EDI	Susscr4EVm001181t8	same	0	182-182	ncbi:NP_001072131.1	Full	protein DJ-1
EOG090B0050	Susscr4EVm000222t1	evgain	25	2193-2168	ncbi:XP_005659468.2	Full	protein dopey-1
EOG090B05OK	Susscr4EVm006158t1	same	0	426-426	ncbi:XP_013845645.1	Full	protein downstream neighbor of Son
EOG090B0ELP	Susscr4EVm015980t9	same	8	187-179	ncbi:XP_001926760.1	Full	protein DPCD
EOG090B0I4M	Susscr4EVm024829t1	evgain	13	156-143	ncbi:XP_001928514.1	Full	protein Dr1
EOG090B01MV	Susscr4EVm002494t4	same	0	728-728	ncbi:XP_020925463.1	Full	protein ECT2
EOG090B0A9U	Susscr4EVm011206t1	same	0	279-279	ncbi:XP_003483390.1	Full	protein EURL homolog
EOG090B0CAY	Susscr4EVm011094t1	same	0	353-353	ncbi:XP_001925841.1	Full	protein FAM110B
EOG090B08OH	Susscr4EVm011168t4	same	0	262-262	ncbi:XP_003130113.2	Full	protein FAM118B
EOG090B0C2Q	Susscr4EVm008791t2	same	0	289-289	ncbi:XP_003359712.3	Full	protein FAM124B
EOG090B01OQ	Susscr4EVm002493t3	same	0	778-778	ncbi:XP_020940465.1	Full	protein FAM13B
EOG090B01PW	Susscr4EVm002485t5	evgain	30	616-586	ncbi:XP_001929397.1	Full	protein FAM160B1
EOG090B01UL	Susscr4EVm002347t3	same	0	730-730	ncbi:XP_003130784.4	Full	protein FAM171A1
EOG090B0FHS	Susscr4EVm016143t4	same	4	156-152	ncbi:XP_003124753.1	Full	protein FAM173B
EOG090B0BUU	Susscr4EVm010607t2	same	0	301-301	ncbi:XP_003130280.1	Full	protein FAM185A
EOG090B0696	Susscr4EVm007953t1	same	0	290-290	ncbi:XP_020954471.1	Full	protein FAM189A1
EOG090B0EOW	Susscr4EVm011415t1	same	0	195-195	ncbi:XP_020949561.1	Full	protein FAM192A
EOG090B01BH	Susscr4EVm000856t11	evgain	21	945-924	ncbi:XP_020956593.1	Full	protein FAM193A
EOG090B04FI	Susscr4EVm007331t1	evgain	10	411-401	ncbi:XP_003482440.1	Full	protein FAM198B
EOG090B0CRS	Susscr4EVm010550t1	same	0	318-318	ncbi:XP_003135323.1	Full	protein FAM199X
EOG090B0FDK	Susscr4EVm016732t1	same	0	181-181	ncbi:NP_001172100.1	Full	protein FAM204A
EOG090B0BZB	Susscr4EVm009999t7	same	0	209-209	ncbi:XP_020951677.1	Full	protein FAM210A
EOG090B0IMM	Susscr4EVm014488t4	same	0	103-103	ncbi:NP_001107173.1	Full	protein FAM210B, mitochondrial
EOG090B01CT	Susscr4EVm001670t1	same	-1	949-950	ncbi:XP_005659648.1	Full	protein FAM214A
EOG090B0AXX	Susscr4EVm003823t4	evgain	11	332-321	ncbi:XP_013840983.2	Full	protein FAM217B
EOG090B03W1	Susscr4EVm004968t1	same	0	507-507	ncbi:NP_001231885.1	Full	protein FAM234B
EOG090B08FO	Susscr4EVm009859t5	same	4	295-291	ncbi:XP_005671560.1	Full	protein FAM45A
EOG090B01S1	Susscr4EVm002102t4	evloss	-35	887-922	ncbi:XP_013832939.1	Full	protein FAM65B
EOG090B08PV	Susscr4EVm009895t3	evgain	12	292-280	ncbi:XP_020954821.1	Full	protein FAM69C
EOG090B0H28	Susscr4EVm051519t1	same	0	133-133	ncbi:XP_020918962.1	Full	protein FAM72A
EOG090B07UI	Susscr4EVm005638t2	same	0	447-447	ncbi:XP_020933485.1	Full	protein FAM83D
EOG090B0B36	Susscr4EVm009273t1	same	0	235-235	ncbi:XP_005663030.1	Full	protein FAM92A
EOG090B01FP	Susscr4EVm002680t1	same	0	776-776	ncbi:XP_005663139.1	Full	protein FAN
EOG090B01V8	Susscr4EVm001316t2	same	0	1062-1062	ncbi:XP_020952758.1	Full	protein fantom
EOG090B03DC	Susscr4EVm005588t1	same	0	557-557	ncbi:XP_003121799.1	Full	protein fem-1 homolog B
EOG090B0JSS	Susscr4EVm012254t1	same	0	284-284	ncbi:NP_001230583.1	Full	protein FRA10AC1
EOG090B0D5O	Susscr4EVm016041t1	same	0	219-219	ncbi:XP_003134241.1	Full	protein FRG1
EOG090B0039	Susscr4EVm000113t2	evgain	12	2575-2563	ncbi:XP_020956833.1	Full	protein furry homolog-like
EOG090B0C43	Susscr4EVm006660t3	same	0	186-186	ncbi:NP_001230431.1	Full	protein GUCD1
EOG090B083Z	Susscr4EVm000781t2	same	0	140-140	ncbi:XP_020925878.1	Full	protein HEG homolog 1
EOG090B0EP1	Susscr4EVm020995t5	evgain	17	189-172	ncbi:XP_013834687.1	Full	protein Hikeshi
EOG090B0AJS	Susscr4EVm012008t4	same	0	212-212	ncbi:XP_005665384.1	Full	protein IMPACT
EOG090B02KD	Susscr4EVm002963t12	same	-4	886-890	ncbi:XP_020932083.1	Full	protein IWS1 homolog
EOG090B04FS	Susscr4EVm003591t3	same	1	248-247	ncbi:XP_003121851.1	Full	protein kintoun
EOG090B0EGK	Susscr4EVm010610t1	evgain	21	210-189	ncbi:XP_013843042.2	Full	protein Largen
EOG090B0K88	Susscr4EVm022186t7	same	0	87-87	ncbi:XP_020943321.1	Full	protein LBH
EOG090B0FJB	Susscr4EVm012589t4	same	0	208-208	ncbi:XP_003481701.1	Full	protein lifeguard 4
EOG090B0LAU	Susscr4EVm094629t5	same	0	83-83	ncbi:NP_001172765.1	Full	protein lin-52 homolog
EOG090B02WB	Susscr4EVm003529t1	same	0	572-572	ncbi:XP_020957519.1	Full	protein lin-54 homolog
EOG090B04K3	Susscr4EVm006806t1	same	0	456-456	ncbi:XP_020920072.1	Full	protein lin-9 homolog
EOG090B07Q3	Susscr4EVm008475t2	same	0	368-368	ncbi:XP_020942782.1	Full	protein LTV1 homolog
EOG090B0I2C	Susscr4EVm008623t4	evgain	17	80-63	ncbi:XP_005654581.2	Full	protein lyl-1
EOG090B0ILM	Susscr4EVm021470t2	same	0	174-174	ncbi:XP_020950968.1	Full	protein LZIC
EOG090B0CE6	Susscr4EVm007285t10	evgain	20	312-292	ncbi:NP_001230737.1	Full	protein MAK16 homolog
EOG090B0HWS	Susscr4EVm003845t156	evgain	9	87-78	ncbi:NP_001155111.1	Full	protein MAL2
EOG090B0KVA	Susscr4EVm042199t4	same	0	57-57	ncbi:XP_005672978.1	Full	protein MANBAL
EOG090B063D	Susscr4EVm006194t2	same	0	378-378	ncbi:XP_001925594.3	Full	protein MB21D2
EOG090B01KU	Susscr4EVm003083t1	same	0	703-703	ncbi:XP_020920524.1	Full	protein MCM10 homolog
EOG090B05MV	Susscr4EVm008080t1	same	2	385-383	ncbi:XP_013845023.2	Full	protein Mdm4
EOG090B0C34	Susscr4EVm009694t6	evgain	25	288-263	ncbi:NP_001231806.1	Full	protein MEMO1
EOG090B00ER	Susscr4EVm000610t1	same	0	1492-1492	ncbi:XP_020947582.1	Full	protein MON2 homolog
EOG090B0328	Susscr4EVm002514t4	evgain	45	708-663	ncbi:XP_013850013.1	Full	protein MRVI1
EOG090B0DP8	Susscr4EVm013176t1	same	0	192-192	ncbi:XP_003353750.1	Full	protein myomaker
EOG090B0DHI	Susscr4EVm013052t1	same	2	187-185	ncbi:XP_003133659.1	Full	protein N-lysine methyltransferase METTL21A
EOG090B06WG	Susscr4EVm007161t3	same	4	370-366	ncbi:XP_020949855.1	Full	protein naked cuticle homolog 1
EOG090B04EN	Susscr4EVm006563t1	same	0	457-457	ncbi:XP_003482496.1	Full	protein NDNF
EOG090B03IO	Susscr4EVm004893t1	same	0	535-535	ncbi:XP_020948386.1	Full	protein NEDD1
EOG090B073A	Susscr4EVm008846t1	same	0	270-270	ncbi:NP_001182049.1	Full	protein Njmu-R1
EOG090B06UC	Susscr4EVm006024t1	same	1	393-392	ncbi:XP_003128969.2	Full	protein NOXP20
EOG090B00UO	Susscr4EVm000946t3	evgain	15	1308-1293	ncbi:XP_020918402.1	Full	protein NPAT
EOG090B0158	Susscr4EVm001438t40	evgain	53	887-834	ncbi:XP_020955262.1	Full	protein NRDE2 homolog
EOG090B06MI	Susscr4EVm010418t3	same	0	320-320	ncbi:XP_020925984.1	Full	protein O-glucosyltransferase 1 precursor
EOG090B02YV	Susscr4EVm004468t1	evgain	18	575-557	ncbi:XP_020949274.1	Full	protein O-linked-mannose beta-1,2-N-acetylglucosaminyltransferase 1
EOG090B07WW	Susscr4EVm009437t3	evgain	291	291-0	na	Full/Miss	protein O-mannose kinase
EOG090B02CR	Susscr4EVm003469t3	same	0	646-646	ncbi:XP_001926197.6	Full	protein O-mannosyl-transferase 2
EOG090B08BX	Susscr4EVm008977t1	same	0	404-404	ncbi:XP_005653804.1	Full	protein odr-4 homolog
EOG090B058S	Susscr4EVm006555t2	same	0	484-484	ncbi:XP_003134487.3	Full	protein phosphatase 1 regulatory inhibitor subunit 16B precursor
EOG090B03CN	Susscr4EVm001822t32	evgain	91	913-822	ncbi:XP_020948470.1	Full	protein phosphatase 1 regulatory subunit 12A
EOG090B0BSN	Susscr4EVm010863t7	evgain	9	256-247	ncbi:XP_005671880.1	Full	protein phosphatase 1 regulatory subunit 3B
EOG090B0899	Susscr4EVm137005t1	evgain	32	482-450	ncbi:XP_005655311.1	Full	protein phosphatase 1G
EOG090B0F8I	Susscr4EVm019296t2	same	0	123-123	ncbi:XP_003135344.1	Full	protein PIH1D3
EOG090B06NA	Susscr4EVm006197t1	same	0	416-416	ncbi:XP_005673805.1	Full	protein POF1B
EOG090B05R7	Susscr4EVm009414t2	same	2	283-281	ncbi:XP_005654554.2	Full	protein prenyltransferase alpha subunit repeat-containing protein 1
EOG090B089E	Susscr4EVm007090t1	evgain	25	333-308	ncbi:XP_020940365.1	Full	protein PRRC1
EOG090B00BI	Susscr4EVm000276t2	evgain	30	1779-1749	ncbi:XP_020926066.1	Full	protein PRRC2B
EOG090B0EQJ	Susscr4EVm025918t1	same	0	161-161	ncbi:XP_020919523.1	Full	protein RD3
EOG090B0DFX	Susscr4EVm011524t3	evgain	24	195-171	ncbi:XP_005656043.1	Full	protein RER1
EOG090B0700	Susscr4EVm006511t2	same	0	496-496	ncbi:XP_020924615.1	Full	protein RFT1 homolog
EOG090B0AP0	Susscr4EVm010750t7	same	1	296-295	ncbi:XP_003129442.3	Full	protein RIC-3
EOG090B0C0I	Susscr4EVm011960t5	same	0	260-260	ncbi:NP_001103902.1	Full	protein RTF2 homolog
EOG090B05I8	Susscr4EVm137333t5	evgain	10	389-379	ncbi:XP_003129124.2	Full	protein RUFY3
EOG090B0IDD	Susscr4EVm001248t21	same	0	376-376	ncbi:XP_003122988.1	Full	protein SAAL1
EOG090B07ET	Susscr4EVm010691t1	same	0	326-326	ncbi:XP_001927755.3	Full	protein salvador homolog 1
EOG090B03KD	Susscr4EVm005697t2	same	0	502-502	ncbi:XP_003122214.5	Full	protein SCAI
EOG090B0C3D	Susscr4EVm011144t6	same	0	158-158	ncbi:XP_003132044.1	Full	protein SCO1 homolog, mitochondrial
EOG090B047O	Susscr4EVm004289t1	evgain	42	642-600	ncbi:XP_003129136.1	Full	protein SDA1 homolog
EOG090B08EY	Susscr4EVm011984t19	evgain	12	295-283	ncbi:XP_020924979.1	Full	protein SEC13 homolog
EOG090B02JH	Susscr4EVm003403t1	same	0	563-563	ncbi:XP_020955243.1	Full	protein sel-1 homolog 1 precursor
EOG090B0GO1	Susscr4EVm017387t5	same	0	128-128	ncbi:XP_001924231.1	Full	protein Simiate
EOG090B01HM	Susscr4EVm002223t1	evgain	20	689-669	ncbi:XP_003358167.2	Full	protein SMG8-like
EOG090B0943	Susscr4EVm010323t8	same	0	305-305	ncbi:XP_003124057.2	Full	protein sprouty homolog 4
EOG090B0AJ4	Susscr4EVm004913t1	same	0	293-293	ncbi:XP_020938918.1	Full	protein SPT2 homolog
EOG090B00X2	Susscr4EVm001014t1	same	0	1208-1208	ncbi:XP_020929651.1	Full	protein strawberry notch homolog 1
EOG090B0FJ9	Susscr4EVm018928t4	same	0	143-143	ncbi:XP_005673024.1	Full	protein SYS1 homolog
EOG090B08EK	Susscr4EVm008553t1	same	0	328-328	ncbi:NP_001230263.1	Full	protein tilB homolog
EOG090B00Y8	Susscr4EVm001581t3	same	0	915-915	ncbi:XP_005653940.2	Full	protein unc-13 homolog D
EOG090B0BI3	Susscr4EVm012068t3	evgain	16	237-221	ncbi:XP_013843318.1	Full	protein unc-50 homolog
EOG090B0460	Susscr4EVm005252t3	same	3	477-474	ncbi:XP_003482121.1	Full	protein wntless homolog precursor
EOG090B0DSJ	Susscr4EVm012020t4	evgain	49	195-146	ncbi:XP_020943316.1	Full	protein YIPF4
EOG090B0D27	Susscr4EVm012831t2	same	0	186-186	ncbi:XP_003484168.1	Full	protein YIPF6
EOG090B029C	Susscr4EVm003558t2	same	1	709-708	ncbi:NP_001231415.1	Full	protein zer-1 homolog
EOG090B03VL	Susscr4EVm005895t3	same	0	392-392	ncbi:XP_020955978.1	Full	protein zwilch homolog
EOG090B03IN	Susscr4EVm003276t4	same	0	579-579	ncbi:XP_013852240.1	Full	protein-associating with the carboxyl-terminal domain of ezrin
EOG090B02MX	Susscr4EVm000603t27	same	0	617-617	ncbi:XP_003354465.2	Full	protein-glucosylgalactosylhydroxylysine glucosidase
EOG090B05KZ	Susscr4EVm009227t4	same	0	389-389	ncbi:NP_001230566.1	Full	protein-glutamate O-methyltransferase
EOG090B0CQ1	Susscr4EVm016370t3	same	0	205-205	ncbi:XP_020921559.1	Full	protein-lysine methyltransferase METTL21C
EOG090B0H38	Susscr4EVm014146t2	evgain	23	215-192	ncbi:XP_020957178.1	Full	protein-lysine methyltransferase METTL21D
EOG090B09CX	Susscr4EVm011305t19	same	0	174-174	ncbi:XP_003124667.3	Full	protein-lysine N-methyltransferase EEF2KMT
EOG090B0BYH	Susscr4EVm011028t3	same	0	245-245	ncbi:NP_001231410.1	Full	protein-S-isoprenylcysteine O-methyltransferase
EOG090B09QK	Susscr4EVm010844t6	same	1	258-257	ncbi:NP_001106690.1	Full	proto-oncogene serine/threonine-protein kinase mos
EOG090B01MU	Susscr4EVm002586t2	same	0	776-776	ncbi:XP_020921312.1	Full	protocadherin-20 precursor
EOG090B03E1	Susscr4EVm003670t1	same	0	571-571	ncbi:XP_020950935.1	Full	proton-associated sugar transporter A
EOG090B07MH	Susscr4EVm008596t3	same	0	386-386	ncbi:NP_001230312.1	Full	proton-coupled folate transporter
EOG090B07V1	Susscr4EVm003883t15	same	-8	285-293	ncbi:XP_005657504.1	Full	protrudin
EOG090B05AC	Susscr4EVm004002t2	same	0	282-282	ncbi:XP_005656990.1	Full	pseudokinase FAM20A precursor
EOG090B0FZP	Susscr4EVm010887t9	same	0	170-170	ncbi:NP_001166991.1	Full	PTB-containing, cubilin and LRP1-interacting protein
EOG090B04OF	Susscr4EVm004996t9	same	0	546-546	ncbi:XP_001927704.4	Full	pumilio homolog 3
EOG090B01L6	Susscr4EVm001867t2	same	0	702-702	ncbi:XP_003131575.2	Full	puromycin-sensitive aminopeptidase
EOG090B07LQ	Susscr4EVm003829t2	evgain	18	520-502	ncbi:XP_020932566.1	Full	PWWP domain-containing protein 2A
EOG090B0FRA	Susscr4EVm007054t1	same	1	125-124	ncbi:XP_001928887.2	Full	PX domain-containing protein 1
EOG090B057Q	Susscr4EVm006606t1	same	0	393-393	ncbi:XP_020947912.1	Full	pyridine nucleotide-disulfide oxidoreductase domain-containing protein 1
EOG090B04D6	Susscr4EVm004546t1	evgain	10	535-525	ncbi:XP_020927970.1	Full	pyridine nucleotide-disulfide oxidoreductase domain-containing protein 2
EOG090B0BWD	Susscr4EVm012532t2	same	0	232-232	ncbi:XP_003133417.1	Full	pyridoxal phosphate homeostasis protein
EOG090B037P	Susscr4EVm003272t4	evgain	12	675-663	ncbi:XP_020941837.1	Full	pyridoxal-dependent decarboxylase domain-containing protein 1
EOG090B07WG	Susscr4EVm010336t4	same	0	320-320	ncbi:NP_001231327.1	Full	pyruvate dehydrogenase E1 component subunit beta, mitochondrial precursor
EOG090B06DM	Susscr4EVm007945t5	evgain	15	360-345	ncbi:XP_003122917.2	Full	pyruvate dehydrogenase protein X component, mitochondrial precursor
EOG090B0989	Susscr4EVm008344t2	same	0	375-375	ncbi:XP_005670266.1	Full	queuine tRNA-ribosyltransferase accessory subunit 2
EOG090B03SN	Susscr4EVm006339t16	same	1	282-281	ncbi:XP_020928681.1	Full	R3H and coiled-coil domain-containing protein 1
EOG090B02GF	Susscr4EVm003123t1	same	-4	751-755	ncbi:XP_020923389.1	Full	rab GTPase-binding effector protein 1
EOG090B0G2W	Susscr4EVm011718t9	same	3	187-184	ncbi:XP_020948478.1	Full	rab-like protein 2A
EOG090B04UO	Susscr4EVm007391t2	evgain	15	436-421	ncbi:XP_001927936.3	Full	rab11 family-interacting protein 2
EOG090B01K1	Susscr4EVm002299t2	evgain	22	867-845	ncbi:XP_013839399.2	Full	rab3 GTPase-activating protein catalytic subunit
EOG090B00OY	Susscr4EVm000854t1	evgain	24	1162-1138	ncbi:XP_003130554.2	Full	rab3 GTPase-activating protein non-catalytic subunit
EOG090B0F6W	Susscr4EVm010340t2	same	0	275-275	ncbi:XP_003481451.2	Full	RAB6-interacting golgin precursor
EOG090B00KE	Susscr4EVm000912t1	evgain	59	1287-1228	ncbi:XP_013849037.1	Full	RAB6A-GEF complex partner protein 1
EOG090B072B	Susscr4EVm006680t4	same	0	329-329	ncbi:XP_003480593.1	Full	RAB6A-GEF complex partner protein 2
EOG090B0B73	Susscr4EVm010532t2	evgain	18	315-297	ncbi:NP_001231329.1	Full	rab9 effector protein with kelch motifs
EOG090B011C	Susscr4EVm001468t12	evgain	18	1047-1029	ncbi:XP_013836683.2	Full	rabankyrin-5
EOG090B03AC	Susscr4EVm003760t4	evgain	32	645-613	ncbi:XP_020925025.1	Full	rabenosyn-5
EOG090B02EV	Susscr4EVm003716t1	same	0	657-657	ncbi:XP_003130302.1	Full	RAD50-interacting protein 1
EOG090B0D19	Susscr4EVm012005t3	same	0	151-151	ncbi:XP_020926693.1	Full	radial spoke head 1 homolog
EOG090B0C4K	Susscr4EVm009888t8	same	0	201-201	ncbi:NP_998982.1	Full	radical S-adenosyl methionine domain-containing protein 2
EOG090B04UR	Susscr4EVm007600t2	same	0	337-337	ncbi:XP_020931384.1	Full	raftlin-2
EOG090B0HV2	Susscr4EVm031708t1	same	0	104-104	ncbi:NP_001230556.1	Full	ragulator complex protein LAMTOR2
EOG090B0HWF	Susscr4EVm035983t3	same	0	104-104	ncbi:XP_003129349.1	Full	ragulator complex protein LAMTOR3
EOG090B007D	Susscr4EVm000423t8	same	0	1608-1608	ncbi:XP_020933687.1	Full	ral GTPase-activating protein subunit alpha-2
EOG090B06OA	Susscr4EVm005779t1	evgain	51	518-467	ncbi:XP_020939664.1	Full	ran-binding protein 3-d
EOG090B06OW	Susscr4EVm005916t3	same	4	534-530	ncbi:XP_020957399.1	Full	rap1 GTPase-GDP dissociation stimulator 1
EOG090B04M3	Susscr4EVm002229t5	same	0	501-501	ncbi:XP_020955287.1	Full	ras and Rab interactor 3
EOG090B0AYF	Susscr4EVm014635t4	same	0	164-164	ncbi:XP_020947603.1	Full	ras association domain-containing protein 3
EOG090B09VF	Susscr4EVm012233t1	same	0	256-256	ncbi:XP_005666797.1	Full	ras association domain-containing protein 6
EOG090B01BF	Susscr4EVm002017t2	same	0	764-764	ncbi:XP_003354255.1	Full	ras GTPase-activating protein 1
EOG090B0CF2	Susscr4EVm014828t1	same	0	241-241	ncbi:XP_020920486.1	Full	ras suppressor protein 1
EOG090B0EK0	Susscr4EVm014354t1	same	0	169-169	ncbi:XP_003481729.1	Full	ras-related and estrogen-regulated growth inhibitor
EOG090B0FYT	Susscr4EVm009798t3	same	0	144-144	ncbi:XP_020951726.1	Full	ras-related protein Rab-12
EOG090B0CAO	Susscr4EVm010435t2	same	0	180-180	ncbi:XP_003482979.1	Full	ras-related protein Rab-20
EOG090B0DMY	Susscr4EVm011906t2	same	0	151-151	ncbi:XP_003481707.1	Full	ras-related protein Rab-21
EOG090B0BRF	Susscr4EVm021619t1	same	0	172-172	ncbi:XP_020918234.1	Full	ras-related protein Rab-30
EOG090B00J8	Susscr4EVm000650t2	same	0	1367-1367	ncbi:XP_020945029.1	Full	RB1-inducible coiled-coil protein 1
EOG090B0E0K	Susscr4EVm017637t1	evgain	12	190-178	ncbi:XP_001925549.2	Full	receptor-binding cancer antigen expressed on SiSo cells
EOG090B051M	Susscr4EVm007240t1	same	0	321-321	ncbi:XP_020944798.1	Full	receptor-interacting serine/threonine-protein kinase 2
EOG090B01F4	Susscr4EVm001251t103	evgain	36	647-611	ncbi:XP_003130644.5	Full	receptor-type tyrosine-protein phosphatase C precursor
EOG090B044S	Susscr4EVm005456t1	evgain	15	372-357	ncbi:XP_005668084.1	Full	recQ-mediated genome instability protein 1
EOG090B0GC1	Susscr4EVm010344t5	same	0	110-110	ncbi:XP_001926696.2	Full	refilin-A
EOG090B0HV0	Susscr4EVm005174t16	same	1	162-161	ncbi:XP_003131866.1	Full	refilin-B
EOG090B0BTI	Susscr4EVm011657t3	same	0	224-224	ncbi:XP_020933455.1	Full	regulating synaptic membrane exocytosis protein 4
EOG090B07B6	Susscr4EVm008866t2	evgain	11	363-352	ncbi:XP_005665198.1	Full	regulator of chromosome condensation
EOG090B0B8L	Susscr4EVm011534t1	evgain	18	271-253	ncbi:XP_005663049.1	Full	regulator of microtubule dynamics protein 1
EOG090B0A2O	Susscr4EVm009835t4	same	0	309-309	ncbi:XP_003135070.1	Full	renin receptor precursor
EOG090B01MG	Susscr4EVm001464t4	evloss	-16	724-740	ncbi:XP_005666645.1	Full	replication factor C subunit 1
EOG090B09AK	Susscr4EVm003242t21	same	0	270-270	ncbi:XP_020941996.1	Full	replication factor C subunit 2
EOG090B080M	Susscr4EVm009590t6	same	2	307-305	ncbi:NP_001177121.1	Full	replication factor C subunit 3
EOG090B08LO	Susscr4EVm008629t2	evloss	-12	314-326	ncbi:XP_005652428.1	Full	replication factor C subunit 4
EOG090B0B1G	Susscr4EVm008104t7	evgain	21	368-347	ncbi:XP_003130591.2	Full	replication stress response regulator SDE2
EOG090B06KC	Susscr4EVm007319t6	same	0	304-304	ncbi:XP_001929250.1	Full	required for meiotic nuclear division protein 1 homolog
EOG090B0BFY	Susscr4EVm009496t13	same	0	266-266	ncbi:XP_003353965.2	Full	reticulocalbin-1
EOG090B07XK	Susscr4EVm008119t1	same	0	239-239	ncbi:XP_003483852.1	Full	reticulophagy regulator 1
EOG090B0G4Q	Susscr4EVm017335t10	same	0	120-120	ncbi:XP_003483803.1	Full	retinal rod rhodopsin-sensitive cGMP 3',5'-cyclic phosphodiesterase subunit delta
EOG090B01NT	Susscr4EVm002063t3	same	0	627-627	ncbi:NP_001272896.1	Full	retinoblastoma-associated protein
EOG090B04NX	Susscr4EVm006366t1	evgain	44	471-427	ncbi:XP_003482703.1	Full	retinoblastoma-binding protein 5
EOG090B06OL	Susscr4EVm008181t24	evgain	22	340-318	ncbi:XP_005657025.1	Full	retinoid-inducible serine carboxypeptidase
EOG090B0DS0	Susscr4EVm013041t1	same	0	172-172	ncbi:NP_999222.1	Full	retinol-binding protein 4 precursor
EOG090B075N	Susscr4EVm005994t21	same	0	306-306	ncbi:XP_003480929.2	Full	RGM domain family member B
EOG090B0442	Susscr4EVm004122t1	same	7	559-552	ncbi:XP_020944085.1	Full	rho GTPase-activating protein 18
EOG090B03TM	Susscr4EVm004520t5	same	2	538-536	ncbi:XP_003125117.3	Full	rho GTPase-activating protein 25
EOG090B00S5	Susscr4EVm000864t3	same	-4	1044-1048	ncbi:XP_020925988.1	Full	rho GTPase-activating protein 31
EOG090B00GQ	Susscr4EVm000844t3	evgain	11	1366-1355	ncbi:XP_013833582.2	Full	rho GTPase-activating protein 5
EOG090B0AKV	Susscr4EVm009830t1	same	4	315-311	ncbi:NP_001182615.1	Full	rho guanine nucleotide exchange factor 39
EOG090B03EM	Susscr4EVm003978t11	same	0	544-544	ncbi:XP_003354270.1	Full	rho-related BTB domain-containing protein 3
EOG090B0DYF	Susscr4EVm016020t2	same	0	173-173	ncbi:NP_001231718.1	Full	rho-related GTP-binding protein RhoH precursor
EOG090B081K	Susscr4EVm007493t2	same	0	280-280	ncbi:XP_020923113.1	Full	rhomboid-related protein 3
EOG090B0CEX	Susscr4EVm010420t12	same	0	172-172	ncbi:XP_020930932.1	Full	rhomboid-related protein 4
EOG090B0EA1	Susscr4EVm003736t9	same	0	120-120	ncbi:XP_005661082.1	Full	rhombotin-2
EOG090B0327	Susscr4EVm005625t1	evgain	15	523-508	ncbi:XP_020928717.1	Full	rhotekin-2
EOG090B0AB4	Susscr4EVm006589t15	same	-6	284-290	ncbi:XP_020941460.1	Full	ribokinase
EOG090B012Y	Susscr4EVm001049t40	same	-3	1087-1090	ncbi:XP_020932785.1	Full	ribonuclease 3
EOG090B0ATE	Susscr4EVm011872t1	evgain	22	242-220	ncbi:NP_001230610.1	Full	ribonuclease H1 precursor
EOG090B09ZS	Susscr4EVm012270t4	same	0	234-234	ncbi:NP_001231421.1	Full	ribonuclease H2 subunit B
EOG090B0DPA	Susscr4EVm015911t3	same	0	175-175	ncbi:XP_003127052.1	Full	ribonuclease P protein subunit p29
EOG090B0CET	Susscr4EVm013891t7	same	0	232-232	ncbi:XP_001924806.1	Full	ribonuclease P protein subunit p30
EOG090B0CXH	Susscr4EVm009757t13	same	0	181-181	ncbi:NP_001230602.1	Full	ribonuclease P protein subunit p38
EOG090B08I7	Susscr4EVm010578t1	evgain	27	336-309	ncbi:XP_003128203.1	Full	ribonuclease P protein subunit p40
EOG090B01ER	Susscr4EVm002168t1	same	2	683-681	ncbi:XP_003481423.1	Full	ribonucleases P/MRP protein subunit POP1
EOG090B0B7R	Susscr4EVm010798t16	evgain	28	225-197	ncbi:NP_001090964.1	Full	ribose-5-phosphate isomerase
EOG090B09SO	Susscr4EVm001962t1	evgain	26	802-776	ncbi:XP_020919493.1	Full	ribosomal protein S6 kinase delta-1
EOG090B0G0O	Susscr4EVm015735t4	same	0	189-189	ncbi:NP_001230407.1	Full	ribosomal RNA small subunit methyltransferase NEP1
EOG090B0B4V	Susscr4EVm009794t6	evgain	16	240-224	ncbi:XP_020947089.1	Full	ribosomal RNA-processing protein 7 homolog A
EOG090B0CW6	Susscr4EVm010635t7	evgain	21	264-243	ncbi:XP_005655208.1	Full	ribosome biogenesis protein TSR3 homolog
EOG090B06BC	Susscr4EVm009550t4	same	0	388-388	ncbi:XP_003133640.3	Full	ribosome biogenesis protein WDR12
EOG090B0D0S	Susscr4EVm014362t1	same	0	230-230	ncbi:NP_001231322.1	Full	ribosome maturation protein SBDS
EOG090B0A5U	Susscr4EVm010170t4	same	0	267-267	ncbi:XP_020946879.1	Full	ribosome production factor 2 homolog
EOG090B0D82	Susscr4EVm001811t26	same	0	199-199	ncbi:XP_003480647.1	Full	ribosome-recycling factor, mitochondrial precursor
EOG090B02T7	Susscr4EVm003864t2	same	0	637-637	ncbi:XP_013850350.1	Full	ribosome-releasing factor 2, mitochondrial
EOG090B0AQH	Susscr4EVm014397t1	same	0	224-224	ncbi:NP_001090959.1	Full	RING finger and CHY zinc finger domain-containing protein 1
EOG090B02W3	Susscr4EVm001157t28	same	-3	567-570	ncbi:XP_013838398.1	Full	RING finger protein 10
EOG090B0C80	Susscr4EVm018752t1	same	0	209-209	ncbi:NP_001239125.1	Full	RING finger protein 141
EOG090B03I4	Susscr4EVm004477t3	same	0	598-598	ncbi:XP_003131086.3	Full	RING finger protein 219
EOG090B0DUC	Susscr4EVm014474t4	same	0	130-130	ncbi:XP_005657110.2	Full	RING finger protein 222
EOG090B0LIR	Susscr4EVm011053t17	same	7	129-122	ncbi:XP_013850837.1	Full	RING finger protein 223
EOG090B03FG	Susscr4EVm000636t11	same	2	416-414	ncbi:XP_001925882.2	Full	RING finger protein 37
EOG090B07VW	Susscr4EVm003299t38	same	0	330-330	ncbi:NP_001230399.1	Full	RNA 3'-terminal phosphate cyclase
EOG090B08UR	Susscr4EVm008432t2	evgain	12	313-301	ncbi:XP_001926472.2	Full	RNA 3'-terminal phosphate cyclase-like protein
EOG090B085Z	Susscr4EVm008972t3	same	1	269-268	ncbi:XP_020923654.1	Full	RNA demethylase ALKBH5
EOG090B0AYC	Susscr4EVm008925t1	evgain	16	225-209	ncbi:XP_003353746.1	Full	RNA exonuclease 4
EOG090B03G9	Susscr4EVm005250t4	evgain	18	527-509	ncbi:XP_020941838.1	Full	RNA polymerase I-specific transcription initiation factor RRN3
EOG090B0CT7	Susscr4EVm011582t4	same	7	239-232	ncbi:XP_020949821.1	Full	RNA polymerase II nuclear localization protein SLC7A6OS
EOG090B02QT	Susscr4EVm002315t11	same	1	467-466	ncbi:XP_005660643.2	Full	RNA polymerase II subunit A C-terminal domain phosphatase
EOG090B03Z3	Susscr4EVm005361t6	evgain	25	407-382	ncbi:XP_003125954.2	Full	RNA polymerase II subunit B1 CTD phosphatase RPAP2
EOG090B01Q9	Susscr4EVm000985t2	evgain	13	1120-1107	ncbi:XP_003121629.2	Full	RNA polymerase II-associated protein 1
EOG090B03HZ	Susscr4EVm004879t2	same	2	573-571	ncbi:XP_020948250.1	Full	RNA polymerase II-associated protein 3
EOG090B01NR	Susscr4EVm001617t1	evloss	-31	994-1025	ncbi:XP_020938984.1	Full	RNA polymerase-associated protein CTR9 homolog
EOG090B04T5	Susscr4EVm004920t1	evloss	-122	519-641	ncbi:XP_003121552.1	Full	RNA polymerase-associated protein LEO1
EOG090B0629	Susscr4EVm003135t3	evgain	64	679-615	ncbi:XP_020953105.1	Full	RNA polymerase-associated protein RTF1 homolog
EOG090B0A7T	Susscr4EVm009976t1	evgain	11	230-219	ncbi:XP_003124746.1	Full	RNA pseudouridylate synthase domain-containing protein 1
EOG090B071G	Susscr4EVm006577t3	same	0	386-386	ncbi:XP_020953272.1	Full	RNA pseudouridylate synthase domain-containing protein 2
EOG090B03FC	Susscr4EVm002349t3	same	0	578-578	ncbi:XP_003125614.1	Full	RNA-binding protein 12B
EOG090B07KU	Susscr4EVm008152t1	same	0	355-355	ncbi:XP_013846049.1	Full	RNA-binding protein 45
EOG090B07UD	Susscr4EVm010867t2	same	0	191-191	ncbi:XP_003130189.3	Full	RNA-binding protein 48
EOG090B0E33	Susscr4EVm014687t2	same	0	168-168	ncbi:XP_003125122.1	Full	RNA-binding protein PNO1
EOG090B0EUR	Susscr4EVm014830t10	same	0	104-104	ncbi:XP_020923406.1	Full	RPA-interacting protein
EOG090B088G	Susscr4EVm010643t1	same	0	210-210	ncbi:NP_001231751.1	Full	rRNA methyltransferase 1, mitochondrial precursor
EOG090B0BR5	Susscr4EVm012922t7	same	0	205-205	ncbi:NP_001171683.1	Full	rRNA methyltransferase 2, mitochondrial
EOG090B061Z	Susscr4EVm009720t6	evgain	9	253-244	ncbi:XP_003131858.1	Full	rRNA methyltransferase 3, mitochondrial precursor
EOG090B0BON	Susscr4EVm010878t2	evgain	10	223-213	ncbi:XP_003128129.1	Full	rRNA-processing protein EBP2
EOG090B0CK6	Susscr4EVm015082t4	same	0	200-200	ncbi:XP_003481399.2	Full	rRNA-processing protein UTP23 homolog
EOG090B010Q	Susscr4EVm001138t5	same	0	1009-1009	ncbi:XP_020928419.1	Full	RRP12-like protein
EOG090B0E5T	Susscr4EVm012924t1	evgain	15	215-200	ncbi:XP_005653817.1	Full	RRP15-like protein
EOG090B04WA	Susscr4EVm000808t21	same	0	374-374	ncbi:XP_020922625.1	Full	RUN domain-containing protein 1
EOG090B06IY	Susscr4EVm008644t1	same	0	377-377	ncbi:XP_003130260.2	Full	RUN domain-containing protein 3B
EOG090B09DL	Susscr4EVm008376t2	same	0	249-249	ncbi:NP_001233181.1	Full	runt-related transcription factor 1
EOG090B05WE	Susscr4EVm007842t3	same	0	403-403	ncbi:XP_020925101.1	Full	ruvB-like 1
EOG090B0B95	Susscr4EVm013275t18	same	0	254-254	ncbi:XP_003358943.1	Full	RWD domain-containing protein 2B
EOG090B0G4P	Susscr4EVm014126t5	evgain	16	158-142	ncbi:XP_013839483.1	Full	RWD domain-containing protein 4
EOG090B0BIT	Susscr4EVm011604t9	evgain	37	267-230	ncbi:XP_003358542.2	Full	S-adenosylmethionine mitochondrial carrier protein
EOG090B07JN	Susscr4EVm009494t2	same	0	305-305	ncbi:XP_020934894.1	Full	S-adenosylmethionine sensor upstream of mTORC1
EOG090B0AJF	Susscr4EVm009761t2	same	0	206-206	ncbi:XP_003121927.3	Full	S-methyl-5'-thioadenosine phosphorylase
EOG090B02M4	Susscr4EVm001984t1	evloss	-22	897-919	ncbi:XP_020929276.1	Full	SAFB-like transcription modulator
EOG090B00YJ	Susscr4EVm001175t2	same	1	1009-1008	ncbi:XP_003127035.1	Full	sal-like protein 1
EOG090B0C8H	Susscr4EVm011990t3	same	0	260-260	ncbi:XP_003358016.1	Full	SAP30-binding protein
EOG090B0ERX	Susscr4EVm017363t1	same	0	173-173	ncbi:XP_003126463.1	Full	sarcospan
EOG090B0ERQ	Susscr4EVm006218t41	evloss	-25	185-210	ncbi:XP_020925384.1	Full	schwannomin-interacting protein 1
EOG090B00RI	Susscr4EVm001246t2	same	0	544-544	ncbi:XP_020952343.1	Full	SCL-interrupting locus protein
EOG090B0D23	Susscr4EVm022017t1	same	0	159-159	ncbi:XP_003482726.1	Full	sclerostin domain-containing protein 1 precursor
EOG090B01V1	Susscr4EVm002668t1	evgain	9	802-793	ncbi:XP_020948378.1	Full	SCY1-like protein 2
EOG090B03F5	Susscr4EVm005113t2	evgain	16	593-577	ncbi:XP_020955558.1	Full	sec1 family domain-containing protein 1
EOG090B036E	Susscr4EVm003945t10	same	0	586-586	ncbi:XP_003133561.2	Full	SEC14 domain and spectrin repeat-containing protein 1
EOG090B06I2	Susscr4EVm006641t2	same	4	397-393	ncbi:XP_001925946.1	Full	secretogranin-3 precursor
EOG090B05YV	Susscr4EVm008404t6	same	0	412-412	ncbi:XP_005669175.1	Full	sedoheptulokinase
EOG090B04EU	Susscr4EVm004974t2	same	0	480-480	ncbi:XP_020925099.1	Full	selenocysteine-specific elongation factor
EOG090B021E	Susscr4EVm003616t1	evgain	19	689-670	ncbi:XP_020919135.1	Full	semaphorin-3D
EOG090B012Z	Susscr4EVm001898t1	evgain	21	922-901	ncbi:XP_020932510.1	Full	semaphorin-5A precursor
EOG090B01BK	Susscr4EVm001704t2	same	0	872-872	ncbi:XP_020947955.1	Full	sentrin-specific protease 6
EOG090B0D0V	Susscr4EVm020820t1	same	0	191-191	ncbi:XP_013847823.1	Full	sentrin-specific protease 8
EOG090B057T	Susscr4EVm006271t8	evgain	17	354-337	ncbi:NP_001230291.1	Full	serine beta-lactamase-like protein LACTB, mitochondrial precursor
EOG090B062J	Susscr4EVm007939t1	same	0	379-379	ncbi:XP_013850400.1	Full	serine incorporator 5
EOG090B0978	Susscr4EVm008582t9	same	0	286-286	ncbi:XP_003355612.1	Full	serine-threonine kinase receptor-associated protein
EOG090B01FI	Susscr4EVm001820t3	same	0	991-991	ncbi:XP_020930863.1	Full	serine/threonine-protein kinase 11-interacting protein
EOG090B09HW	Susscr4EVm010753t1	evgain	22	298-276	ncbi:XP_013839975.2	Full	serine/threonine-protein kinase 16
EOG090B06G7	Susscr4EVm009016t1	same	0	370-370	ncbi:XP_020951598.1	Full	serine/threonine-protein kinase 40
EOG090B031M	Susscr4EVm003615t1	same	2	625-623	ncbi:XP_020934242.1	Full	serine/threonine-protein kinase B-raf
EOG090B07HO	Susscr4EVm008213t4	evgain	15	364-349	ncbi:XP_020945162.1	Full	serine/threonine-protein kinase Kist
EOG090B00XC	Susscr4EVm000838t5	same	0	1051-1051	ncbi:XP_013850810.2	Full	serine/threonine-protein kinase LMTK2
EOG090B02YP	Susscr4EVm002067t7	same	2	913-911	ncbi:XP_020955785.1	Full	serine/threonine-protein kinase PRP4 homolog
EOG090B069B	Susscr4EVm003785t1	same	0	477-477	ncbi:NP_001230616.1	Full	serine/threonine-protein kinase RIO1
EOG090B051T	Susscr4EVm006874t1	evgain	15	448-433	ncbi:XP_020951836.1	Full	serine/threonine-protein kinase RIO3
EOG090B021Y	Susscr4EVm002593t3	same	0	712-712	ncbi:XP_020918428.1	Full	serine/threonine-protein kinase SIK2
EOG090B051U	Susscr4EVm001394t1	same	0	446-446	ncbi:XP_001928051.1	Full	serine/threonine-protein kinase tousled-like 1
EOG090B01IL	Susscr4EVm000920t17	same	0	812-812	ncbi:XP_020923579.1	Full	serine/threonine-protein kinase ULK2
EOG090B09JY	Susscr4EVm009858t3	same	0	283-283	ncbi:XP_001926112.3	Full	serine/threonine-protein phosphatase 2A activator
EOG090B0618	Susscr4EVm009002t1	same	0	377-377	ncbi:XP_020954828.1	Full	serine/threonine-protein phosphatase 2A regulatory subunit B'' subunit gamma
EOG090B09J4	Susscr4EVm012417t1	same	0	266-266	ncbi:NP_001230510.1	Full	serine/threonine-protein phosphatase CPPED1
EOG090B0AD7	Susscr4EVm004570t17	same	2	196-194	ncbi:XP_020929599.1	Full	serine/threonine-protein phosphatase PGAM5, mitochondrial
EOG090B0AGT	Susscr4EVm011729t8	same	0	276-276	ncbi:XP_020941955.1	Full	serine/threonine/tyrosine-interacting-like protein 1
EOG090B08WG	Susscr4EVm009062t2	evgain	13	349-336	ncbi:XP_020935494.1	Full	serum response factor-binding protein 1
EOG090B02M7	Susscr4EVm003448t2	evgain	20	703-683	ncbi:XP_020923233.1	Full	SET and MYND domain-containing protein 4
EOG090B07GD	Susscr4EVm006106t4	same	1	374-373	ncbi:XP_003125060.1	Full	SET and MYND domain-containing protein 5
EOG090B06CZ	Susscr4EVm008872t3	evgain	12	395-383	ncbi:XP_003358991.1	Full	SET domain-containing protein 4
EOG090B0135	Susscr4EVm000849t3	evgain	32	1273-1241	ncbi:XP_013837400.2	Full	SET domain-containing protein 5
EOG090B0BUP	Susscr4EVm011218t1	same	0	278-278	ncbi:XP_003134022.1	Full	SET domain-containing protein 9
EOG090B00L0	Susscr4EVm000737t2	same	4	1238-1234	ncbi:XP_020948100.1	Full	SET-binding protein
EOG090B03U7	Susscr4EVm005019t11	same	0	469-469	ncbi:NP_001230497.1	Full	set1/Ash2 histone methyltransferase complex subunit ASH2
EOG090B0892	Susscr4EVm009916t1	same	-1	301-302	ncbi:XP_020946372.1	Full	sex comb on midleg-like protein 4
EOG090B07B8	Susscr4EVm009992t2	same	3	328-325	ncbi:XP_003358403.2	Full	SH3 and cysteine-rich domain-containing protein
EOG090B00VQ	Susscr4EVm001166t5	same	5	974-969	ncbi:XP_020940640.1	Full	SH3 domain and tetratricopeptide repeat-containing protein 2
EOG090B0JOD	Susscr4EVm024432t2	same	5	89-84	ncbi:XP_020951286.1	Full	SH3 domain-binding glutamic acid-rich-like protein 3
EOG090B0520	Susscr4EVm002948t3	evgain	12	485-473	ncbi:XP_020956595.1	Full	SH3 domain-binding protein 2
EOG090B02A9	Susscr4EVm002091t1	evgain	55	724-669	ncbi:XP_020923916.1	Full	short transient receptor potential channel 1
EOG090B05RZ	Susscr4EVm008050t1	same	0	413-413	ncbi:XP_003121458.2	Full	sialin
[truncated: 588 more rows]
