# Supplementary material for: Genes of the pig, Sus scrofa, reconstructed with EvidentialGene
Source: PeerJ. 2019 Feb 1;7:e6374. doi: 10.7717/peerj.6374 (PMC6361002; doi:10.7717/peerj.6374)
Supplement: Supplemental Information 4 — This zip archive contains the scripts generated with SRA2Genes and run on cluster compute system (XSEDE comet.sdsc.edu) to assemble, reduce, check and annotate the Pig1a sample. Included are command-line calls typed by the author to execute SRA2Genes in serial fashion. These are also available in the full data archive (DOI 10.5967/K8DZ06G3). [file peerj-07-6374-s004.zip]

Archive with 21 entries (20 files):
- pig18evg_sra2genes_scripts/
- pig18evg_sra2genes_scripts/.DS_Store
- pig18evg_sra2genes_scripts/evgsra2genepipe_help.txt
- pig18evg_sra2genes_scripts/run_diginorm.pig1a.sh
- pig18evg_sra2genes_scripts/run_evgblastp.pig4321b.sh
- pig18evg_sra2genes_scripts/run_evgpubset.pig4321b.sh
- pig18evg_sra2genes_scripts/run_evgsra2genes.sh
- pig18evg_sra2genes_scripts/run_evgsra2genes_scripts.txt
- pig18evg_sra2genes_scripts/run_evgtrimvec.pig4321b.sh
- pig18evg_sra2genes_scripts/run_gmapgenes.pig4321b.sh
- pig18evg_sra2genes_scripts/run_tr2aacds.pig1a.sh
- pig18evg_sra2genes_scripts/run_tr2aacds.pig4321b.sh
- pig18evg_sra2genes_scripts/runidba.pig1a.sh
- pig18evg_sra2genes_scripts/runsoap.pig1a.sh
- pig18evg_sra2genes_scripts/runtrin.pig1a.sh
- pig18evg_sra2genes_scripts/runvelo.pig1a.sh
- pig18evg_sra2genes_scripts/srapigPRJEB8784.csv
- pig18evg_sra2genes_scripts/srapigPRJNA255281.csv
- pig18evg_sra2genes_scripts/srapigPRJNA353772.csv
- pig18evg_sra2genes_scripts/srapigPRJNA416432.csv
- pig18evg_sra2genes_scripts/srun_comet.sh
