# Supplementary material for: Genes of the pig, Sus scrofa, reconstructed with EvidentialGene
Source: PeerJ. 2019 Feb 1;7:e6374. doi: 10.7717/peerj.6374 (PMC6361002; doi:10.7717/peerj.6374)
Supplement: Supplemental Information 4 — This zip archive contains the scripts generated with SRA2Genes and run on cluster compute system (XSEDE comet.sdsc.edu) to assemble, reduce, check and annotate the Pig1a sample. Included are command-line calls typed by the author to execute SRA2Genes in serial fashion. These are also available in the full data archive (DOI 10.5967/K8DZ06G3). [file peerj-07-6374-s004.zip › pig18evg_sra2genes_scripts/run_tr2aacds.pig4321b.sh]

#! /bin/bash
### env datad=path/to/data trset=myspecies_all.tr.gz qsub -q normal runtr2cds.sh
#PBS -N tr2aacds
#PBS -A PutAccountIdHere
#PBS -l nodes=1:ppn=16,walltime=39:55:00
#PBS -V

if [ "X" = "X$ncpu" ]; then ncpu=10; fi
if [ "X" = "X$maxmem" ]; then maxmem=32000; fi
if [ "X" = "X$datad" ]; then datad=/oasis/projects/nsf/ind114/ux455375/chrs/verts/sra2genes/evg17pig4321mb; fi
if [ "X" = "X$trset" ]; then trset='pig4321b.tr'; fi
if [ "X" = "X$name" ]; then name=`basename $trset .tr | sed 's/\.fa.*$//'`; fi

evigenes=/home/ux455375/bio/evigene/scripts
evapp=$evigenes/prot/tr2aacds2.pl
traopts="-tidy -log -debug"
if [ "X" != "X$opt" ]; then traopts="$traopts $opt"; fi
#^ test new opt=-small/-nosmall for 2level reduction, aablast between

# cd-hit-est/aa
# export PATH=$HOME/bio/cdhit/bin:$PATH
export PATH=/home/ux455375/bio/cdhit466/bin:$PATH
# export fastanrdb=$HOME/bio/exonerate/bin/fastanrdb
export fastanrdb=/home/ux455375/bio/exonerate/bin/fastanrdb
# blastn:
export PATH=/home/ux455375/bio/ncbi/bin:$PATH

cd $datad/

echo "#START `date` " 
echo $evapp -NCPU $ncpu -MAXMEM $maxmem $traopts -cdna $trset
$evapp -NCPU $ncpu -MAXMEM $maxmem $traopts -cdna $trset
echo "#DONE : `date`"
