# Supplementary material for: Genes of the pig, Sus scrofa, reconstructed with EvidentialGene
Source: PeerJ. 2019 Feb 1;7:e6374. doi: 10.7717/peerj.6374 (PMC6361002; doi:10.7717/peerj.6374)
Supplement: Supplemental Information 4 — This zip archive contains the scripts generated with SRA2Genes and run on cluster compute system (XSEDE comet.sdsc.edu) to assemble, reduce, check and annotate the Pig1a sample. Included are command-line calls typed by the author to execute SRA2Genes in serial fashion. These are also available in the full data archive (DOI 10.5967/K8DZ06G3). [file peerj-07-6374-s004.zip › pig18evg_sra2genes_scripts/srapigPRJNA255281.csv]

SRR1519321	2015-07-22 17:11:53	2015-12-02 10:52:59	26562450	4781241000	26562450	180	3135		https://sra-download.ncbi.nlm.nih.gov/traces/sra20/SRR/001483/SRR1519321	SRX656543		RNA-Seq	cDNA	TRANSCRIPTOMIC	PAIRED	0	0	ILLUMINA	Illumina HiSeq 2000	SRP044621	PRJNA255281		255281	SRS662117	SAMN02925400	simple	9823	Sus scrofa	WW					not collected		no					JIANGXI AGRICULTURAL UNIVERSITY	SRA175927		public	8B3A8E2D869B9E071914A38F09D92E99	B0EBB884DAB111DD74237EDEE9436B25
SRR1519322	2015-07-22 17:11:39	2015-09-13 03:57:29	27578397	4964111460	27578397	180	3309		https://sra-download.ncbi.nlm.nih.gov/traces/sra34/SRR/001483/SRR1519322	SRX656544		RNA-Seq	cDNA	TRANSCRIPTOMIC	PAIRED	0	0	ILLUMINA	Illumina HiSeq 2000	SRP044621	PRJNA255281		255281	SRS662118	SAMN02925407	simple	9825	Sus scrofa domesticus	MM					not collected		no					JIANGXI AGRICULTURAL UNIVERSITY	SRA175931		public	80A5BE5623496B3B29D77276070B8E31	732936F162DC40EC55BDCB885BCC9180
