# Supplementary material for: Genes of the pig, Sus scrofa, reconstructed with EvidentialGene
Source: PeerJ. 2019 Feb 1;7:e6374. doi: 10.7717/peerj.6374 (PMC6361002; doi:10.7717/peerj.6374)
Supplement: Supplemental Information 4 — This zip archive contains the scripts generated with SRA2Genes and run on cluster compute system (XSEDE comet.sdsc.edu) to assemble, reduce, check and annotate the Pig1a sample. Included are command-line calls typed by the author to execute SRA2Genes in serial fashion. These are also available in the full data archive (DOI 10.5967/K8DZ06G3). [file peerj-07-6374-s004.zip › pig18evg_sra2genes_scripts/srun_comet.sh]

#! /bin/bash
## env trset=mygenes.tr datad=`pwd` prog=./runtr2cds.sh sbatch srun_prog.sh
## comet.sdsc sbatch update; show_accounts ?? not ind114
#SBATCH -A ind114
#SBATCH --job-name="tr2cds"
#SBATCH --output="tr2cds.%j.%N.out"
#SBATCH --partition=compute
#SBATCH --nodes=1
#SBATCH --ntasks-per-node=24
#SBATCH -t 39:55:00
#SBATCH --export=ALL

## 2/20cpu blastn failed evg2, try ncpu=16
export ncpuall=24
export maxmem=120000

if [ "X" = "X$datad" ]; then echo "ERR:datad=what?"; exit -1; fi
if [ "X" = "X$ncpu" ]; then ncpu=16; fi
if [ "X" = "X$prog" ]; then echo "ERR:prog=what?"; exit -1; fi
cd $datad
if [ "X" != "X$name" ]; then echo "#runname=$name datad=$datad"; fi

## FIXME: cd-hit at least is OMP threaded app, add the ENV for it, use mrun_comet.sh??
export OMP_NUM_THREADS=$ncpu

## * this is wacky like aprun/ bigred in that it calls $prog ncpu times !! need opt to not do that
echo ibrun --npernode 1 -v $prog
ibrun --npernode 1 -v $prog
#---------
